# Supplementary material for: Transcription factors GAF and HSF act at distinct regulatory steps to modulate stress-induced gene activation
Source: Genes Dev. 2016 Aug 1;30(15):1731–46. doi: 10.1101/gad.284430.116 (PMC5002978; doi:10.1101/gad.284430.116)
Supplement: Supplemental Material [file supp_gad.284430.116_Supplemental_TableS6.xlsx]

## Sheet: Supplemental_Table_S6
Table S6: Transcription factor binding data for genes with GAF-dependent or GAF-independent HS activation.
Bound genes were defined as having a ChIP-seq peak or ChIP-chip ‘Regions_of_sig_enrichment’ within ±1000 bp of the TSS. Number: number of genes in each class bound by factor. Fraction: fraction of genes in each class bound by factor (number/total number of genes in each class). The Fisher’s exact p-value was calculated for enrichment of bound genes in the GAF-independent HS activation class relat…
Factor	GEO accession number	GAF-dependent HS activation genes bound by factor		GAF-independent HS activation genes bound by factor		Fisher's exact p-value
		Number	Fraction	Number	Fraction
JIL-1	GSE20827	4	0.0909091	81	0.407035	2.0626e-05
M1BP	GSE46630	1	0.0227273	55	0.276382	4.6085e-05
Chromator (WR antibody)	GSE20765	14	0.318182	129	0.648241	6.2e-05
Chromator (BR antibody)	GSE20764	16	0.363636	132	0.663317	0.000251852
BEAF-32 (BEAF-HB antibody)	GSE20760	17	0.386364	113	0.567839	0.0218308
BEAF-32 (BEAF70 antibody)	GSE20812	2	0.0454545	32	0.160804	0.0306935
MSL-1	GSE32762	2	0.0454545	25	0.125628	0.0960982
MLE	GSE32843	7	0.159091	50	0.251256	0.132302
MRG15	GSE44512	16	0.363636	93	0.467337	0.138967
CP190	GSE20766	17	0.386364	95	0.477387	0.176596
Su(var)3-9	GSE23488	0	0	5	0.0251256	0.364945
WDS	GSE20835	29	0.659091	139	0.698492	0.365259
RPD3	GSE27768	21	0.477273	98	0.492462	0.494011
Blanks	GSE44517	6	0.136364	30	0.150754	0.510872
Pc	GSE20804	3	0.0681818	16	0.080402	0.537647
CTCF	GSE20768	4	0.0909091	19	0.0954774	0.594259
dSFMBT	GSE32820	27	0.613636	120	0.603015	0.615388
Mod(mdg4)-67.2	GSE23489	3	0.0681818	14	0.0703518	0.629614
ZW5	GSE32853	18	0.409091	78	0.39196	0.65057
PHO	GSE32857	12	0.272727	51	0.256281	0.666779
HP2	GSE20826	0	0	2	0.0100503	0.670034
Psc	GSE25371	2	0.0454545	8	0.040201	0.736402
POF	GSE32763	5	0.113636	19	0.0954774	0.749252
ISWI	GSE27752	30	0.681818	127	0.638191	0.763005
MBD-R2	GSE20828	32	0.727273	136	0.683417	0.771283
JMJD2A	GSE32839	20	0.454545	78	0.39196	0.825469
dRING	GSE20818	12	0.272727	43	0.21608	0.844243
NURF301	GSE20829	34	0.772727	141	0.708543	0.852175
PR-Set7	GSE27810	27	0.613636	106	0.532663	0.873958
Su(var)3-7	GSE23487	7	0.159091	22	0.110553	0.874285
Rhino	GSE44522	17	0.386364	60	0.301508	0.89741
HP1b	GSE20823	25	0.568182	91	0.457286	0.93317
HP1c	GSE20825	23	0.522727	82	0.41206	0.933902
ASH1	GSE25361	14	0.318182	43	0.21608	0.946667
E(z)	GSE20769	5	0.113636	10	0.0502513	0.965234
PCL	GSE27765	5	0.113636	10	0.0502513	0.965234
Su(Hw)	GSE20809	10	0.227273	25	0.125628	0.971201
LSD1	GSE44511	29	0.659091	102	0.512563	0.974208
SPT16	GSE25372	25	0.568182	81	0.407035	0.982664
HP1a	GSE32799	5	0.113636	6	0.0301508	0.994206
dmTopo II	GSE44509	21	0.477273	56	0.281407	0.995928
dMi-2	GSE20816	36	0.818182	125	0.628141	0.996479
HP4	GSE44510	0	0	0	0	1
