# Supplementary material for: Transcription factors GAF and HSF act at distinct regulatory steps to modulate stress-induced gene activation
Source: Genes Dev. 2016 Aug 1;30(15):1731–46. doi: 10.1101/gad.284430.116 (PMC5002978; doi:10.1101/gad.284430.116)
Supplement: Supplemental Material [file supp_gad.284430.116_Supplemental_TableS4.xlsx]

## Sheet: Supplemental_Table_S4
Table S4: Pausing index calculation and identification of paused genes.
Summary of pausing index calculation for all 9452 non-overlapping genes in our gene list. Pr_density: read density in the promoter-proximal region. GB_density: read density in the gene body region. NHS_pausing_index: pausing index (LacZ-RNAi NHS condition). p-value: Fisher’s exact p-value (Bonferroni corrected). Class: Genes with p-value <= 0.01 were classified as Paused. Remaining genes were cla…
Transcript_id	Gene_name	Pr_density	GB_density	NHS_pausing_index	p-value	Class
CG42368-RA	CG42368	314.46	0.000947384	331925	0	Paused
CG34368-RC	Fili	53.62	0.000197394	271639	0	Paused
CG31145-RC	CG31145	487.48	0.00248514	196158	0	Paused
CG4807-RD	ab	45.8	0.000248028	184656	0	Paused
CG34360-RD	CG34360	644.52	0.00477398	135007	0	Paused
CG18657-RA	NetA	79.04	0.000649818	121634	0	Paused
CG8965-RA	CG8965	63.58	0.000563553	112820	0	Paused
CG3394-RA	CG3394	565.46	0.00528541	106985	0	Paused
CG3619-RA	Dl	34.56	0.000352345	98085.6	0	Paused
CG12541-RD	CG12541	31.22	0.000390396	79970	0	Paused
CG31721-RA	Trim9	7.18	9.07894e-05	79084.1	9.42349e-208	Paused
CG13695-RB	gk	54.06	0.000687994	78576.2	0	Paused
CG3629-RB	Dll	33.56	0.000511797	65572.9	0	Paused
CG16785-RA	fz3	87.94	0.00149274	58911.8	0	Paused
CG6775-RC	rg	12.32	0.000211512	58247.4	0	Paused
CG32082-RA	CG32082	31.66	0.000556174	56924.7	0	Paused
CG32111-RA	CG32111	5.22	0.000103983	50200.7	4.30136e-149	Paused
CG5403-RB	retn	13.42	0.000274826	48830.9	0	Paused
CG10005-RA	CG10005	48.08	0.0010917	44041.3	0	Paused
CG14948-RA	dpr18	6.82	0.00015758	43279.7	7.67514e-194	Paused
CG34371-RA	CG34371	2.16	5.45971e-05	39562.6	4.54406e-59	Paused
CG13506-RA	CG13506	13.62	0.000374883	36331.3	0	Paused
CG17697-RB	fz	95.08	0.00281565	33768.4	0	Paused
CG7777-RB	CG7777	5.12	0.0001734	29527	4.22586e-143	Paused
CG14904-RA	Scp2	6.56	0.000224972	29159.2	1.13637e-186	Paused
CG6847-RA	CG6847	154.98	0.00577478	26837.4	0	Paused
CG4698-RA	Wnt4	14.3	0.000591716	24167	0	Paused
CG6438-RA	amon	50.58	0.0022188	22796.1	0	Paused
CG42340-RC	CG42340	59.5	0.00265975	22370.5	0	Paused
CG8254-RA	exex	7.02	0.000316456	22183.2	5.98553e-194	Paused
CG11765-RA	Prx2540-2	94.3333	0.00431034	21885.3	0	Paused
CG9896-RA	CG9896	13.04	0.000597729	21815.9	0	Paused
CG34379-RD	Shroom	85.18	0.00403633	21103.3	0	Paused
CG9008-RB	CG9008	172.58	0.00829384	20808.2	0	Paused
CG10947-RC	CG10947	1.46	7.20409e-05	20266.3	3.01544e-38	Paused
CG14447-RA	Grip	95.68	0.00473716	20197.7	0	Paused
CG4905-RC	Syn2	10.16	0.000506329	20066	4.78332e-275	Paused
CG33960-RB	CG33960	5.8	0.000309991	18710.2	1.35607e-157	Paused
CG32843-RA	Dh31-R1	11.34	0.00061015	18585.6	2.15854937950347e-311	Paused
CG7395-RA	NPFR76F	3.14	0.000173907	18055.6	6.32284e-84	Paused
CG9102-RA	bab2	164.26	0.0094849	17318.1	0	Paused
CG17839-RB	CG17839	10.6	0.000612406	17308.8	3.58133e-274	Paused
CG11034-RA	CG11034	5.2	0.000305157	17040.4	1.52165e-143	Paused
CG31043-RD	gukh	75.5	0.00448055	16850.6	0	Paused
CG42278-RC	corn	14.46	0.000866739	16683.2	0	Paused
CG9413-RA	CG9413	3.16	0.000189753	16653.2	1.28674e-87	Paused
CG42342-RC	CG42342	6	0.000367053	16346.4	6.8832e-153	Paused
CG5455-RA	CG5455	114.98	0.00705372	16300.6	0	Paused
CG31719-RB	RluA-1	7.5	0.000464598	16143	1.3644e-210	Paused
CG3340-RA	Kr	23.76	0.00147275	16133	0	Paused
CG4889-RA	wg	10.28	0.000637349	16129.3	7.32302e-274	Paused
CG12991-RA	CG12991	49.24	0.00311897	15787.3	0	Paused
CG17943-RA	comm	26	0.00169981	15295.8	0	Paused
CG9811-RB	Rgk1	8.12	0.000544323	14917.6	1.31677e-226	Paused
CG7447-RA	CG7447	14.64	0.00102614	14267.1	0	Paused
CG4220-RC	elB	19.6	0.00138985	14102.2	0	Paused
CG7103-RB	Pvf1	12.46	0.000903524	13790.5	0	Paused
CG1817-RD	Ptp10D	327.76	0.0239153	13705	0	Paused
CG1897-RA	Dr	1.58	0.000116225	13594.3	8.26587e-42	Paused
CG33556-RB	form3	12.22	0.001028	11887.1	0	Paused
CG5518-RA	sda	246.06	0.0207751	11844	0	Paused
CG6896-RA	MYPT-75D	70.7	0.00603712	11710.9	0	Paused
CG34370-RG	CG34370	26.44	0.00226244	11686.5	0	Paused
CG13826-RA	CG13826	121.04	0.0103926	11646.7	0	Paused
CG33135-RD	KCNQ	48.22	0.00423155	11395.4	0	Paused
CG11686-RA	CG11686	78.1	0.00719856	10849.4	0	Paused
CG13004-RB	CG13004	365.08	0.034463	10593.4	0	Paused
CG1121-RA	alpha-Est8	25.04	0.00245178	10213	0	Paused
CG9704-RB	Nrt	215.04	0.0212796	10105.5	0	Paused
CG10580-RA	fng	141.28	0.0146425	9648.59	0	Paused
CG13478-RB	shd	8.92	0.000928136	9610.66	5.25506e-248	Paused
CG2647-RA	per	54.9	0.00571919	9599.26	0	Paused
CG3479-RC	osp	91.84	0.00961833	9548.43	0	Paused
CG16700-RA	CG16700	77.58	0.00838509	9252.13	0	Paused
CG12212-RA	peb	28.64	0.00309671	9248.52	0	Paused
CG9610-RC	Poxm	1.1	0.000119374	9214.7	1.37075e-27	Paused
CG6464-RA	salm	11.64	0.00126674	9188.95	0	Paused
CG12245-RA	gcm	20.42	0.00228441	8938.85	0	Paused
CG31176-RA	CG31176	11.28	0.00127472	8848.97	9.09705e-284	Paused
CG4267-RA	CG4267	70.98	0.00816993	8687.95	0	Paused
CG32647-RA	CG32647	14	0.0016127	8681.08	0	Paused
CG30463-RC	CG30463	9.64	0.00112861	8541.5	7.85072e-247	Paused
CG17716-RA	fas	1.28	0.00015012	8526.51	2.18873e-29	Paused
CG33090-RB	CG33090	149.08	0.0175013	8518.2	0	Paused
CG6959-RA	CG6959	3.8	0.000457611	8304	8.54939e-94	Paused
CG1543-RB	Tbh	1.7	0.000205634	8267.1	5.9798e-42	Paused
CG31246-RA	CG31246	6.62	0.000835866	7919.93	1.87661e-172	Paused
CG3424-RA	path	280.2	0.0364953	7677.7	0	Paused
CG11299-RB	CG11299	847.84	0.112773	7518.13	0	Paused
CG9023-RB	Drip	3.46	0.000462663	7478.44	2.4511e-93	Paused
CG9379-RC	by	764.78	0.104022	7352.09	0	Paused
CG14946-RC	CG14946	7.2	0.000983607	7320	3.6715e-196	Paused
CG8529-RA	Dyb	232.32	0.031897	7283.44	0	Paused
CG11206-RD	CG11206	3.68	0.000509021	7229.56	1.89126e-96	Paused
CG13893-RA	CG13893	1605.24	0.223262	7189.95	0	Paused
CG5966-RA	CG5966	64.86	0.00904853	7168.01	0	Paused
CG12026-RB	CG12026	8.14	0.00115141	7069.59	1.3524e-222	Paused
CG12370-RB	CG12370	12.76	0.00184332	6922.3	0	Paused
CG42637-RB	CG42637	866.58	0.126296	6861.5	0	Paused
CG9441-RB	Pu	18.6	0.00271924	6840.15	0	Paused
CG4482-RE	mol	1.44	0.000213447	6746.4	7.69807e-36	Paused
CG7408-RD	CG7408	28.82	0.00436581	6601.3	0	Paused
CG8339-RB	sfl	200.9	0.0305447	6577.24	0	Paused
CG10564-RB	Ac78C	13.88	0.00211906	6550.06	0	Paused
CG18812-RC	CG18812	778.94	0.120315	6474.15	0	Paused
CG15138-RB	beat-IIIc	0.54	8.66301e-05	6233.4	4.24491e-09	Paused
CG32645-RB	CG32645	1.34	0.000214977	6233.23	6.22683e-33	Paused
CG18743-RA	Hsp70Ab	134	0.0217391	6164	3.22107e-71	Paused
CG5492-RA	Tsp74F	11.08	0.00182577	6068.67	7.73304e-302	Paused
CG34374-RD	Rapgap1	31.36	0.00519578	6035.67	0	Paused
CG7892-RC	nmo	163.5	0.0274823	5949.28	0	Paused
CG9335-RA	CG9335	2.74	0.000461681	5934.84	5.4322e-73	Paused
CG4998-RA	CG4998	0.98	0.000165399	5925.08	4.74811e-24	Paused
CG12781-RB	nahoda	1.16	0.00019758	5871.05	4.45141e-27	Paused
CG11354-RA	Lim1	1.56	0.000271893	5737.56	3.17377e-34	Paused
CG4606-RA	alpha-Man-IIb	107.32	0.0190055	5646.77	0	Paused
CG9628-RB	CG9628	2.18	0.000386399	5641.84	1.78175e-56	Paused
CG34104-RB	CG34104	15.16	0.00269049	5634.66	0	Paused
CG12143-RA	Tsp42Ej	14.4	0.00256191	5620.8	0	Paused
CG31369-RB	PQBP-1	3.38	0.00060319	5603.54	2.22999e-76	Paused
CG4649-RA	Sodh-2	79.38	0.0143198	5543.37	0	Paused
CG17321-RA	CG17321	2.82	0.000515464	5470.8	1.54818e-74	Paused
CG10619-RB	tup	0.5	9.31315e-05	5368.75	1.95875e-09	Paused
CG8861-RC	CG8861	0.92	0.000172741	5325.88	2.77335e-22	Paused
CG5661-RA	Sema-5c	39.8	0.00751347	5297.15	0	Paused
CG13252-RA	CG13252	59.2	0.0112058	5282.98	0	Paused
CG12708-RA	CG12708	3.52	0.000680735	5170.88	1.60025e-90	Paused
CG31163-RE	SKIP	7.14	0.00139987	5100.47	4.71776e-156	Paused
CG8180-RA	CG8180	388.6	0.0762243	5098.11	0	Paused
CG9224-RA	sog	46.58	0.00924629	5037.7	0	Paused
CG9533-RA	rut	279.44	0.0576929	4843.57	0	Paused
CG32694-RA	CG32694	0.86	0.000178582	4815.71	4.21272e-19	Paused
CG1927-RA	CG1927	1227.74	0.26	4722.08	0	Paused
CG8930-RA	rk	0.92	0.000197006	4669.92	1.78808e-21	Paused
CG5799-RA	dve	1.94	0.000415612	4667.82	1.7341e-45	Paused
CG3799-RC	Exn	151.02	0.0324074	4660.05	0	Paused
CG9908-RA	disco	1.58	0.000339213	4657.84	8.73564e-41	Paused
CG10960-RC	CG10960	118.32	0.0258798	4571.9	0	Paused
CG8024-RD	ltd	134.76	0.0298762	4510.61	0	Paused
CG3200-RA	Reg-2	293.78	0.0656146	4477.36	0	Paused
CG3897-RD	blot	109.12	0.0244218	4468.13	0	Paused
CG12232-RA	Galpha73B	41	0.00927895	4418.6	0	Paused
CG8084-RB	ana	5.78	0.00133804	4319.76	1.07266e-153	Paused
CG18024-RA	SoxN	5.7	0.00132943	4287.54	4.82747e-153	Paused
CG2837-RC	CG2837	46.34	0.0108739	4261.56	0	Paused
CG8991-RA	Sobp	17.24	0.00404758	4259.34	0	Paused
CG33466-RA	Fs	4.16	0.00097988	4245.42	2.97124e-106	Paused
CG6545-RA	lbe	1.86	0.00043985	4228.71	4.43919e-47	Paused
CG10283-RD	CG10283	7.88	0.00186468	4225.93	5.74365e-207	Paused
CG7437-RD	mub	294.68	0.0712973	4133.12	0	Paused
CG4590-RA	inx2	139.04	0.034542	4025.25	0	Paused
CG31475-RA	CG31475	2.94	0.00075467	3895.74	3.45928e-73	Paused
CG1689-RB	lz	3.14	0.000819269	3832.68	3.13221e-77	Paused
CG10440-RA	CG10440	8.4	0.00219519	3826.55	1.46599e-217	Paused
CG14059-RB	CG14059	18.36	0.00480307	3822.55	0	Paused
CG13701-RA	skl	3.24	0.000848176	3819.96	7.01621e-81	Paused
CG6993-RB	ss	5.4	0.00141516	3815.82	1.14337e-128	Paused
CG42601-RC	Cad86C	0.72	0.000188759	3814.38	1.18607e-14	Paused
CG42257-RD	CG42257	100.6	0.0266571	3773.86	0	Paused
CG10120-RB	Men	2.84	0.000769823	3689.16	1.18995e-70	Paused
CG17348-RA	drl	59.56	0.0162381	3667.92	0	Paused
CG2851-RB	Gsc	1.34	0.000365597	3665.24	3.06373e-32	Paused
CG17816-RF	CG17816	39.18	0.0107077	3659.06	0	Paused
CG12769-RB	CG12769	9.36	0.00257031	3641.59	1.00105e-248	Paused
CG12443-RA	ths	1.36	0.000373849	3637.83	1.11014e-30	Paused
CG9416-RA	CG9416	5.64	0.00155709	3622.13	3.26165e-149	Paused
CG31692-RA	fbp	21.12	0.00588768	3587.15	0	Paused
CG12120-RA	t	1.3	0.000371678	3497.65	1.47074e-32	Paused
CG32365-RA	CG32365	26.82	0.00776005	3456.16	0	Paused
CG1470-RA	Gycbeta100B	0.1	2.90554e-05	3441.7	1	Not_Paused
CG6883-RA	trh	0.64	0.000188875	3388.48	2.07977e-13	Paused
CG8967-RA	otk	14.26	0.00424266	3361.1	0	Paused
CG10706-RM	SK	0.38	0.00011485	3308.66	4.41504e-06	Paused
CG2969-RB	Atet	77.88	0.0236061	3299.15	0	Paused
CG3331-RA	e	0.92	0.000279955	3286.24	1.78808e-21	Paused
CG2530-RA	corto	310.3	0.0946429	3278.64	0	Paused
CG4521-RA	mthl1	247.56	0.0759103	3261.22	0	Paused
CG1264-RA	lab	0.76	0.000236169	3218.03	9.12971e-16	Paused
CG30046-RB	CG30046	96.02	0.0298764	3213.91	0	Paused
CG33197-RE	mbl	290	0.0904481	3206.26	0	Paused
CG6643-RA	CG6643	0.8	0.000252589	3167.2	9.2872e-19	Paused
CG4797-RB	CG4797	13.24	0.00420805	3146.35	0	Paused
CG9932-RA	CG9932	516.34	0.166212	3106.52	0	Paused
CG32180-RA	Eip74EF	34.7	0.0111926	3100.26	0	Paused
CG4974-RA	dally	374.6	0.122608	3055.25	0	Paused
CG33174-RA	inaE	53.1	0.017476	3038.45	0	Paused
CG2328-RA	eve	7.2	0.00239617	3004.8	2.29825e-183	Paused
CG4491-RA	noc	14.22	0.00474094	2999.4	0	Paused
CG18578-RA	Ugt86Da	4.9	0.00163465	2997.57	7.85268e-129	Paused
CG11870-RB	CG11870	109.56	0.036906	2968.63	0	Paused
CG31868-RA	Samuel	330.46	0.111913	2952.84	0	Paused
CG9218-RA	sm	30.38	0.0104689	2901.93	0	Paused
CG9265-RA	CG9265	1.2	0.000417606	2873.52	1.19582e-27	Paused
CG18550-RA	yellow-f	655.76	0.229841	2853.1	0	Paused
CG31531-RC	CG31531	124.8	0.0443477	2814.12	0	Paused
CG30492-RC	CG30492	196.1	0.0698437	2807.7	0	Paused
CG42353-RB	CG42353	75.5714	0.0269583	2803.27	0	Paused
CG42506-RA	CG42506	13.02	0.00465336	2797.98	4.77219e-258	Paused
CG32191-RA	CG32191	1.28	0.000460829	2777.6	4.17543e-31	Paused
CG8253-RA	tun	346.98	0.125731	2759.7	0	Paused
CG6234-RA	CG6234	2.36	0.000860215	2743.5	7.51168e-60	Paused
CG30015-RC	CG30015	481.52	0.178034	2704.65	0	Paused
CG6207-RB	GlcAT-P	24.42	0.00914679	2669.79	0	Paused
CG7219-RA	Spn28D	31.7	0.0119	2663.86	0	Paused
CG6206-RB	CG6206	17.78	0.00671723	2646.93	0	Paused
CG15862-RD	Pka-R2	178.24	0.0681481	2615.48	0	Paused
CG2040-RD	hig	2.1	0.000808734	2596.65	2.10685e-52	Paused
CG6860-RB	CG6860	680.54	0.262875	2588.83	0	Paused
CG8355-RA	sli	1265.86	0.4908	2579.18	0	Paused
CG18208-RA	CG18208	0.06	2.35029e-05	2552.88	1	Not_Paused
CG8643-RA	rgr	452.58	0.177404	2551.12	0	Paused
CG6966-RB	CG6966	223.44	0.0886304	2521.03	0	Paused
CG12891-RC	CPTI	49.78	0.0197657	2518.5	0	Paused
CG42238-RA	CG42238	296.42	0.117719	2518.03	0	Paused
CG2189-RA	Dfd	0.24	9.67492e-05	2480.64	0.0126437	Not_Paused
CG17124-RA	CG17124	187.98	0.0760314	2472.4	0	Paused
CG15658-RA	CG15658	9.1	0.00371813	2447.47	7.85393e-236	Paused
CG16791-RA	CG16791	261.04	0.10778	2421.98	0	Paused
CG3328-RA	CG3328	7.08	0.00292772	2418.26	3.66502e-177	Paused
CG4484-RA	CG4484	29.64	0.0123104	2407.71	0	Paused
CG11318-RA	CG11318	9.12	0.00381534	2390.35	6.26358e-239	Paused
CG33126-RA	NLaz	7.72	0.00323625	2385.48	2.44898e-197	Paused
CG13204-RA	CG13204	90.9773	0.0384272	2367.52	0	Paused
CG8780-RB	tey	2.96	0.00126652	2337.11	1.13977e-71	Paused
CG6014-RA	rgn	196.86	0.0850465	2314.73	0	Paused
CG9761-RA	Nep2	8.72	0.00379107	2300.14	2.51265e-214	Paused
CG1771-RB	mew	117.98	0.0514883	2291.39	0	Paused
CG3665-RC	Fas2	22.84	0.0101688	2246.08	0	Paused
CG10497-RC	Sdc	114.6	0.0511469	2240.61	0	Paused
CG31814-RA	CG31814	1.04	0.000471254	2206.88	2.94163e-24	Paused
CG13698-RB	CG13698	4.06	0.00184304	2202.88	8.64318e-96	Paused
CG12910-RA	CG12910	2.4	0.00110375	2174.4	1.4312e-59	Paused
CG4786-RA	Rcd2	114.9	0.0529575	2169.66	0	Paused
CG10175-RA	CG10175	1.3	0.000606428	2143.7	1.08443e-31	Paused
CG4690-RA	Tsp5D	4.24	0.00199203	2128.48	1.91904e-107	Paused
CG32146-RB	dlp	24.18	0.0114536	2111.12	0	Paused
CG3624-RA	CG3624	2.98	0.00141625	2104.15	9.13609e-73	Paused
CG31217-RA	CG31217	6.88	0.00332226	2070.88	8.42718e-179	Paused
CG31038-RF	CG31038	26.38	0.012757	2067.88	0	Paused
CG3388-RA	gsb	4.48	0.00217675	2058.11	1.90747e-115	Paused
CG10776-RA	wit	3.8	0.00184843	2055.8	5.11966e-93	Paused
CG12489-RA	dnr1	32.18	0.015774	2040.07	0	Paused
CG32178-RC	Msi	133.86	0.0656285	2039.66	0	Paused
CG5507-RA	T48	43.76	0.0215989	2026.03	0	Paused
CG2692-RA	gsb-n	1.22	0.000602929	2023.46	3.13383e-27	Paused
CG12676-RA	ed	8.94	0.00442633	2019.73	1.60513e-181	Paused
CG1004-RA	rho	347.12	0.17236	2013.93	0	Paused
CG11899-RA	CG11899	249.14	0.124101	2007.56	0	Paused
CG15077-RA	Cyp12b2	100.8	0.0503445	2002.21	0	Paused
CG7595-RA	ck	172.48	0.0867713	1987.75	0	Paused
CG5853-RA	CG5853	99.42	0.0504752	1969.68	0	Paused
CG6919-RA	oa2	0.2	0.00010158	1968.9	0.316092	Not_Paused
CG34355-RB	CG34355	3.22	0.00164654	1955.61	6.32603e-81	Paused
CG15552-RA	Sox100B	1.66	0.000854863	1941.83	1.36189e-38	Paused
CG10917-RA	fj	0.58	0.000299222	1938.36	2.46213e-12	Paused
CG13194-RB	pyr	100.9	0.0522082	1932.64	0	Paused
CG8421-RB	Asph	5.64	0.00293399	1922.3	2.63112e-142	Paused
CG2781-RA	CG2781	0.28	0.000146295	1913.94	0.00239091	Paused
CG33950-RF	trol	43.44	0.0227573	1908.84	0	Paused
CG31240-RA	repo	1.80556	0.000946671	1907.27	9.02416e-32	Paused
CG15671-RA	cv-2	69.48	0.0365425	1901.35	0	Paused
CG8804-RB	wun	16.22	0.00857775	1890.94	0	Paused
CG8177-RH	CG8177	197.2	0.104602	1885.24	0	Paused
CG5707-RA	CG5707	103.42	0.0549645	1881.58	0	Paused
CG7554-RA	comm2	23.58	0.0127202	1853.75	0	Paused
CG9171-RE	CG9171	74.22	0.0400831	1851.65	0	Paused
CG12290-RA	CG12290	592.74	0.320388	1850.07	0	Paused
CG33048-RB	Mocs1	156.4	0.0851393	1836.99	0	Paused
CG33991-RC	nuf	12.22	0.00671746	1819.14	8.0573e-295	Paused
CG14162-RA	dpr6	0.68	0.000376795	1804.69	5.94156e-10	Paused
CG8276-RB	bin3	117.56	0.0652673	1801.21	0	Paused
CG10546-RA	Cralbp	1.2	0.00067659	1773.6	7.36195e-28	Paused
CG5803-RB	Fas3	3.7	0.00211952	1745.68	1.05036e-74	Paused
CG32067-RA	simj	229.6	0.131532	1745.58	0	Paused
CG1648-RA	CG1648	14.98	0.00860585	1740.68	0	Paused
CG1124-RA	CG1124	6.7	0.00385289	1738.95	1.21949e-172	Paused
CG33208-RE	Mical	113.36	0.0653101	1735.72	0	Paused
CG42318-RJ	app	90.72	0.0523404	1733.27	0	Paused
CG10033-RA	for	37.08	0.0216297	1714.31	0	Paused
CG6698-RA	NtR	105.06	0.0614961	1708.4	0	Paused
CG42387-RA	tal-AA	5.1	0.00299401	1703.4	7.9171e-127	Paused
CG32632-RC	Tango13	60.04	0.0353997	1696.06	0	Paused
CG31150-RA	CG31150	112.72	0.0666108	1692.22	0	Paused
CG11312-RA	insc	70.38	0.0417306	1686.53	0	Paused
CG30021-RA	skf	0.86	0.000513171	1675.85	4.21272e-19	Paused
CG32677-RA	X11Lbeta	0.48	0.000288903	1661.46	3.9417e-07	Paused
CG32169-RA	Rbp6	2.38	0.00143989	1652.9	8.60548e-41	Paused
CG6287-RA	CG6287	113.92	0.069129	1647.93	0	Paused
CG6357-RA	CG6357	11.04	0.00672948	1640.54	5.75922e-279	Paused
CG8539-RA	CG8539	10.88	0.00670578	1622.48	6.38682e-271	Paused
CG34383-RC	CG34383	164.408	0.10313	1594.18	0	Paused
CG10737-RE	CG10737	152.7	0.0962445	1586.58	0	Paused
CG8095-RB	scb	12.08	0.00767263	1574.43	0	Paused
CG14997-RA	CG14997	223.18	0.141902	1572.78	0	Paused
CG15860-RA	pain	42.6	0.0271052	1571.65	0	Paused
CG2239-RB	jdp	13.28	0.00858632	1546.65	0	Paused
CG31092-RG	LpR2	58.16	0.0378702	1535.77	0	Paused
CG13377-RA	CG13377	3.94	0.00256787	1534.35	2.68477e-98	Paused
CG5889-RA	Mdh	235.36	0.153591	1532.38	0	Paused
CG1021-RH	CG1021	149.12	0.0973908	1531.15	0	Paused
CG5481-RA	lea	184.46	0.120582	1529.75	0	Paused
CG9786-RB	hb	0.52	0.000340832	1525.68	1.35086e-10	Paused
CG4300-RB	CG4300	102.02	0.0677431	1505.98	0	Paused
CG32666-RA	CG32666	95.56	0.0634581	1505.88	0	Paused
CG32521-RA	CG32521	57.98	0.038523	1505.07	0	Paused
CG9699-RB	2016-09-04	9.96	0.00663442	1501.26	1.88168e-245	Paused
CG8346-RA	HLHm3	223.68	0.149816	1493.03	0	Paused
CG3036-RA	CG3036	17.28	0.0115897	1490.98	0	Paused
CG42351-RC	CG42351	5.62	0.0037831	1485.55	1.10733e-133	Paused
CG5036-RB	CG5036	8.54	0.00575397	1484.19	4.21841e-214	Paused
CG10413-RA	CG10413	243.48	0.164206	1482.77	0	Paused
CG18405-RA	Sema-1a	11.9	0.00807462	1473.75	3.78682e-207	Paused
CG6934-RA	CG6934	389.46	0.265058	1469.34	0	Paused
CG17383-RD	jigr1	0.94	0.000641849	1464.52	3.36451e-21	Paused
CG9663-RA	CG9663	80.04	0.0551181	1452.15	0	Paused
CG8399-RA	CG8399	49.22	0.0339617	1449.28	0	Paused
CG42614-RI	scrib	233.32	0.164125	1421.6	0	Paused
CG13813-RA	CG13813	20.48	0.0144718	1415.17	0	Paused
CG10772-RF	Fur1	68.12	0.048182	1413.8	0	Paused
CG5002-RA	CG5002	0.52	0.000368189	1412.32	1.35086e-10	Paused
CG17725-RA	Pepck	204.34	0.144785	1411.33	0	Paused
CG3812-RB	CG3812	0.52	0.000370576	1403.22	5.34203e-10	Paused
CG5278-RA	CG5278	0.4	0.000285796	1399.6	3.83916e-07	Paused
CG9009-RA	CG9009	24.24	0.0173735	1395.23	0	Paused
CG12207-RB	CG12207	169.86	0.122186	1390.17	0	Paused
CG5227-RF	sdk	38.42	0.0276805	1387.98	0	Paused
CG11367-RA	CG11367	123.02	0.0890465	1381.53	0	Paused
CG3359-RC	mfas	22.98	0.0166424	1380.81	0	Paused
CG4551-RD	smi35A	123.86	0.0899866	1376.43	0	Paused
CG3318-RA	Dat	1.18	0.000859968	1372.14	1.41505e-26	Paused
CG32091-RB	CG32091	2.44	0.00177983	1370.91	1.19796e-55	Paused
CG8624-RC	melt	0.16	0.000118652	1348.48	1	Not_Paused
CG8404-RA	Sox15	8.62	0.00640835	1345.12	2.08873e-210	Paused
CG11163-RB	CG11163	138.98	0.103534	1342.36	0	Paused
CG13598-RC	sba	184.24	0.137452	1340.39	0	Paused
CG3322-RA	LanB2	480	0.35828	1339.74	0	Paused
CG6042-RA	Cyp12a4	34.44	0.0257461	1337.68	0	Paused
CG1031-RA	alpha-Est1	5.88	0.00444444	1323	3.21362e-148	Paused
CG13432-RA	l(2)05510	0.42	0.000317965	1320.9	5.34346e-06	Paused
CG7978-RA	Ac76E	57.94	0.0438719	1320.66	0	Paused
CG32796-RD	boi	40.78	0.0309976	1315.59	0	Paused
CG3376-RA	CG3376	70.46	0.0535893	1314.81	0	Paused
CG15822-RB	CG15822	1.38	0.00105435	1308.87	4.82945e-30	Paused
CG5431-RB	CG5431	19.52	0.0149393	1306.62	0	Paused
CG11966-RA	CG11966	0.12	9.27386e-05	1293.96	1	Not_Paused
CG3131-RB	Duox	1.18	0.000914913	1289.74	1.19298e-27	Paused
CG9239-RA	B4	260.12	0.202029	1287.54	0	Paused
CG15106-RA	Jheh3	0.86	0.000669344	1284.84	6.93153e-19	Paused
CG6173-RA	kal-1	45.76	0.0356234	1284.55	0	Paused
CG1273-RB	CG1273	1.48	0.00117062	1264.29	2.0132e-34	Paused
CG31760-RB	CG31760	0.06	4.74721e-05	1263.9	1	Not_Paused
CG7097-RA	hppy	162.28	0.129406	1254.04	0	Paused
CG33119-RA	nimB1	2.72	0.00217391	1251.2	2.65911e-66	Paused
CG2060-RA	Cyp4e2	359.02	0.287071	1250.63	0	Paused
CG8756-RE	verm	2	0.00160449	1246.5	9.83329e-47	Paused
CG12653-RA	btd	0.4	0.000322165	1241.6	3.83916e-07	Paused
CG3811-RE	Oatp30B	13.42	0.0108303	1239.11	0	Paused
CG17608-RC	fu12	74.76	0.0624637	1196.86	0	Paused
CG32498-RB	dnc	4.56	0.00384354	1186.41	3.45807e-86	Paused
CG13320-RB	Sans	4.3	0.00364299	1180.35	9.81808e-104	Paused
CG2718-RD	Gs1	247.52	0.209913	1179.16	0	Paused
CG4182-RA	yellow-c	4.34	0.00369344	1175.06	5.90869e-107	Paused
CG4608-RA	bnl	133.24	0.113507	1173.85	0	Paused
CG13594-RA	CG13594	0.22	0.000189789	1159.18	0.045156	Not_Paused
CG9238-RB	CG9238	205.72	0.177763	1157.27	0	Paused
CG5849-RA	CG5849	0.28	0.000242365	1155.28	0.000968865	Paused
CG14762-RA	CG14762	0.26	0.000225175	1154.66	0.00351214	Paused
CG30147-RB	Hil	61.58	0.0533814	1153.58	0	Paused
CG7664-RA	crp	409.2	0.356758	1147	0	Paused
CG6908-RA	CG6908	3.34	0.00291333	1146.45	2.72272e-80	Paused
CG4451-RA	Hs6st	42.8	0.0377124	1134.9	0	Paused
CG14132-RB	CG14132	0.4	0.000352485	1134.8	3.83916e-07	Paused
CG5912-RA	arr	73.46	0.0647784	1134.02	0	Paused
CR30009-RA	CR30009	47.92	0.0427948	1119.76	0	Paused
CG5381-RA	CG5381	56.66	0.0506823	1117.95	0	Paused
CG17834-RC	CG17834	11.46	0.0103273	1109.68	6.77951e-275	Paused
CG33232-RD	CG33232	93.72	0.0852732	1099.06	0	Paused
CG8403-RA	SP2353	0.16	0.000145688	1098.24	1	Not_Paused
CG1131-RB	alpha-Est10	226.4	0.206273	1097.57	0	Paused
CG4357-RA	Ncc69	32.56	0.029782	1093.28	0	Paused
CG3779-RB	numb	1.14	0.0010453	1090.6	2.13444e-25	Paused
CG15504-RA	dmrt99B	0.26	0.000238607	1089.66	0.00351214	Paused
CG10121-RD	SP1173	2.8	0.00257192	1088.68	4.99468e-63	Paused
CG9328-RB	CG9328	111.32	0.102863	1082.22	0	Paused
CG1210-RD	Pk61C	329.4	0.306841	1073.52	0	Paused
CG13784-RC	CG13784	98.92	0.0921504	1073.46	0	Paused
CG31674-RA	CG31674	88.26	0.0830376	1062.89	0	Paused
CG3940-RA	CG3940	8.6	0.00809474	1062.42	1.15049e-204	Paused
CG3879-RA	Mdr49	7.22	0.00684932	1054.12	5.76592e-178	Paused
CG10293-RA	how	90.76	0.0864662	1049.66	0	Paused
CG30502-RB	CG30502	14.42	0.0139587	1033.05	0	Paused
CG32048-RA	CG32048	0.84	0.000815288	1030.31	1.37841e-13	Paused
CG4678-RE	CG4678	0.28	0.000272628	1027.04	0.000968865	Paused
CG17025-RA	CG17025	170.98	0.167722	1019.42	0	Paused
CG3174-RA	Fmo-2	228.94	0.225182	1016.69	0	Paused
CG14856-RA	CG14856	9.74	0.00962025	1012.45	6.77947e-242	Paused
CG12154-RC	oc	0.26	0.000259175	1003.18	0.0348276	Not_Paused
CG12908-RB	Ndg	0.16	0.000159898	1000.64	1	Not_Paused
CG14696-RA	CG14696	287.2	0.287567	998.723	0	Paused
CG10550-RA	CG10550	50.44	0.0505618	997.591	0	Paused
CG8772-RD	nemy	54.72	0.0549327	996.127	0	Paused
CG33207-RA	pxb	62.96	0.063265	995.179	0	Paused
CG42253-RA	Ndae1	2.38	0.00240366	990.157	7.75395e-51	Paused
CG1363-RA	blow	218.7	0.220893	990.071	0	Paused
CG1500-RA	fw	2.34	0.00236593	989.04	3.51717e-54	Paused
CG8468-RA	CG8468	56.2	0.0575019	977.359	0	Paused
CG12840-RA	Tsp42El	26.12	0.0267931	974.879	0	Paused
CG34393-RA	CG34393	0.04	4.12984e-05	968.56	1	Not_Paused
CG8593-RA	qm	74.62	0.0771964	966.625	0	Paused
CG32137-RB	CG32137	0.96	0.000994165	965.635	1.24661e-16	Paused
CG5224-RA	CG5224	157.72	0.163443	964.985	0	Paused
CG4115-RA	CG4115	0.38	0.000393856	964.82	1.43096e-06	Paused
CG33968-RA	drd	1.28	0.00132755	964.181	3.77033e-26	Paused
CG3533-RA	uzip	92.68	0.0973143	952.378	0	Paused
CG4321-RA	Cyp4d8	1.16	0.00122649	945.787	5.74645e-26	Paused
CG6398-RA	CG6398	0.18	0.000190858	943.11	1	Not_Paused
CG5069-RA	croc	1.26	0.00133929	940.8	7.98875e-29	Paused
CG1572-RA	CG1572	87.28	0.0940006	928.504	0	Paused
CG4379-RB	Pka-C1	118.1	0.127592	925.609	0	Paused
CG8776-RA	CG8776	6.8	0.00737826	921.627	3.312e-164	Paused
CG2227-RA	Gip	132.36	0.143639	921.478	0	Paused
CG4496-RA	CG4496	41.4	0.0450635	918.704	0	Paused
CG6199-RA	CG6199	136.62	0.1489	917.53	0	Paused
CG10675-RA	CHKov2	118.4	0.130582	906.711	0	Paused
CG9326-RD	vari	2.82	0.00314342	897.112	2.79065e-68	Paused
CG32600-RA	dpr8	0.08	9.00852e-05	888.048	1	Not_Paused
CG30011-RC	gem	185.56	0.209699	884.889	0	Paused
CG7123-RA	LanB1	98.98	0.111891	884.612	0	Paused
CG8312-RA	CG8312	54.08	0.061216	883.43	0	Paused
CG9629-RA	CG9629	5.92	0.00670541	882.869	3.50556e-145	Paused
CG3001-RB	Hex-A	550.5	0.625325	880.342	0	Paused
CG5123-RA	W	45.4	0.0519642	873.678	0	Paused
CG7125-RA	PKD	0.36	0.000417885	861.48	5.315e-06	Paused
CG8581-RB	fra	85.32	0.100185	851.626	0	Paused
CG6715-RB	KP78a	139.06	0.163561	850.202	0	Paused
CG16857-RA	CG16857	0.36	0.00042517	846.72	3.53203e-05	Paused
CG5295-RB	bmm	85.76	0.102615	835.748	0	Paused
CG6027-RA	cdi	76.12	0.0912896	833.83	0	Paused
CG5304-RA	l(2)01810	53.04	0.0637936	831.431	0	Paused
CG7047-RD	Vdup1	2.74	0.00329722	831.003	4.81383e-65	Paused
CG11546-RB	kermit	202.24	0.24367	829.974	0	Paused
CG1772-RA	dap	235.36	0.283875	829.099	0	Paused
CG13966-RB	CG13966	1.68	0.00204632	820.987	2.97716e-28	Paused
CG42389-RD	CG42389	1.6	0.00196678	813.511	6.46037e-37	Paused
CG6126-RA	CG6126	40.14	0.0494258	812.127	0	Paused
CG32982-RA	CG32982	104.84	0.130276	804.756	0	Paused
CG4316-RA	Sb	0.44	0.000551775	797.427	5.51838e-06	Paused
CG32638-RB	CG32638	38.7	0.0487101	794.497	0	Paused
CG13160-RA	CG13160	0.24	0.000303398	791.04	0.0126437	Not_Paused
CG4869-RB	betaTub97EF	44.02	0.0558463	788.235	0	Paused
CG6191-RA	CG6191	157.64	0.201708	781.527	0	Paused
CG11897-RB	CG11897	250.1	0.32159	777.699	0	Paused
CG9743-RA	CG9743	166.68	0.215219	774.465	0	Paused
CG31705-RB	CG31705	52.96	0.0684811	773.352	0	Paused
CG13488-RA	CG13488	1	0.00129702	771	2.70137e-20	Paused
CG6702-RA	Cbp53E	0.14	0.000182665	766.43	1	Not_Paused
CG3409-RA	CG3409	137.06	0.18008	761.108	0	Paused
CG8704-RA	dpn	0.24	0.000317259	756.48	0.0126437	Not_Paused
CG8182-RB	GalNAc-T1	78.8	0.10419	756.311	0	Paused
CG31676-RA	CG31676	0.46	0.000608421	756.056	2.91461e-07	Paused
CG3722-RA	shg	50.74	0.0671572	755.541	0	Paused
CG3953-RA	Invadolysin	16.9	0.0225768	748.557	0	Paused
CG6890-RA	Tollo	82.96	0.110937	747.814	0	Paused
CG17058-RA	Peritrophin-A	1.56	0.00209581	744.343	6.57462e-35	Paused
CG13664-RB	Cad96Cb	1.76	0.00237887	739.848	1.04121e-37	Paused
CG7438-RB	Myo31DF	272.3	0.369759	736.426	0	Paused
CG11282-RB	caps	27.88	0.0378919	735.776	0	Paused
CG16973-RA	msn	504.18	0.693741	726.755	0	Paused
CG31323-RA	CG31323	1.92	0.00269084	713.533	8.32893e-38	Paused
CG1650-RA	unpg	0.16	0.000224568	712.48	1	Not_Paused
CG10365-RC	CG10365	179.18	0.251706	711.861	0	Paused
CG5704-RA	CG5704	288.68	0.406305	710.501	0	Paused
CG42312-RC	cno	102.94	0.145468	707.649	0	Paused
CG30084-RC	Zasp52	257.9	0.364463	707.616	0	Paused
CG7717-RB	Mekk1	62.96	0.0896861	702.004	0	Paused
CG8740-RD	CG8740	0.58	0.00082713	701.22	7.15607e-11	Paused
CG32171-RG	Lmpt	48.48	0.0693443	699.12	0	Paused
CG6104-RA	m2	32.32	0.0462585	698.682	0	Paused
CG1152-RA	Gld	0.26	0.000372606	697.788	0.0348276	Not_Paused
CG6830-RA	CG6830	0.44	0.000633112	694.98	9.46652e-08	Paused
CG3977-RA	Ctr1A	92.46	0.133597	692.079	0	Paused
CG1438-RA	Cyp4c3	0.54	0.000783085	689.58	2.23416e-09	Paused
CG15102-RA	Jheh2	86.34	0.127854	675.302	0	Paused
CG6163-RA	CG6163	8.2	0.0121637	674.139	6.9999e-195	Paused
CG10863-RA	CG10863	172.62	0.257908	669.31	0	Paused
CG16757-RA	Spn	249.54	0.374981	665.473	0	Paused
CG4026-RA	IP3K1	524.96	0.79212	662.728	0	Paused
CG10479-RA	CG10479	0.08	0.000121065	660.8	1	Not_Paused
CG3488-RA	Hydr2	81.18	0.122855	660.78	0	Paused
CG6871-RA	Cat	100.7	0.15337	656.584	0	Paused
CG15628-RA	CG15628	0.1	0.000152672	655	1	Not_Paused
CG14045-RA	PsGEF	0.14	0.000214523	652.61	1	Not_Paused
CG10082-RA	CG10082	126.04	0.193144	652.57	0	Paused
CG33099-RA	CG33099	97.9	0.150241	651.619	0	Paused
CG9801-RA	CG9801	6.28	0.00967352	649.195	5.49835e-150	Paused
CG15151-RA	rdo	0.04	6.1848e-05	646.747	1	Not_Paused
CG9737-RA	CG9737	0.7	0.00108284	646.45	3.98608e-15	Paused
CG15792-RA	zip	354.26	0.551841	641.96	0	Paused
CG14709-RB	CG14709	225.32	0.352199	639.751	0	Paused
CG32156-RK	Mbs	126.04	0.197526	638.093	0	Paused
CG9552-RA	rost	85.62	0.134603	636.094	0	Paused
CG17778-RA	CG17778	5.02	0.00789266	636.034	9.01156e-119	Paused
CG42268-RD	CG42268	0.6	0.000943619	635.85	3.55589e-10	Paused
CG10173-RA	Best2	0.48	0.000760818	630.9	3.9417e-07	Paused
CG1417-RD	slgA	58.54	0.0928382	630.559	0	Paused
CG11450-RB	net	75.64	0.119975	630.467	0	Paused
CG14869-RB	CG14869	77.38	0.123227	627.947	0	Paused
CG3441-RC	Nplp1	0.76	0.00121425	625.902	4.37725e-14	Paused
CG11614-RA	nkd	139.3	0.223249	623.968	0	Paused
CG18599-RA	CG18599	0.2	0.000320616	623.8	0.159783	Not_Paused
CG18265-RA	CG18265	0.04	6.41643e-05	623.4	1	Not_Paused
CG7510-RA	CG7510	59.3	0.0960265	617.538	0	Paused
CG4241-RC	att-ORFA	36.98	0.059903	617.331	0	Paused
CG3961-RC	CG3961	46.3	0.0755792	612.603	0	Paused
CG11111-RH	rdgB	2.96	0.00484262	611.24	5.57329e-67	Paused
CG7737-RA	CG7737	41.28	0.0678151	608.714	0	Paused
CG30456-RB	CG30456	82.94	0.136364	608.227	0	Paused
CG8896-RA	18w	123.9	0.204541	605.746	0	Paused
CG10967-RB	Atg1	34.16	0.0566717	602.77	0	Paused
CG12199-RA	kek5	28.62	0.0475181	602.296	0	Paused
CG2641-RA	CG2641	34.98	0.0582902	600.101	0	Paused
CG30115-RE	CG30115	79.56	0.132632	599.856	0	Paused
CG4057-RA	tamo	128.6	0.2156	596.476	0	Paused
CG9258-RA	nrv1	130.2	0.218854	594.916	0	Paused
CG33485-RA	dpr9	0.32	0.00053911	593.571	0.00580542	Paused
CG5744-RC	Frq1	0.08	0.000135602	589.96	1	Not_Paused
CG8357-RA	Drep-1	26.86	0.0455904	589.159	0	Paused
CG9432-RB	l(2)01289	1.4	0.00237702	588.974	1.71296e-24	Paused
CG6097-RA	rt	0.34	0.00057971	586.5	5.58075e-05	Paused
CG7223-RB	htl	0.18	0.000307031	586.26	0.55924	Not_Paused
CG12560-RB	CG12560	22.8	0.0389744	585	0	Paused
CG3967-RB	CG3967	61.9	0.105851	584.782	0	Paused
CG8216-RA	CG8216	0.12	0.000207555	578.16	1	Not_Paused
CG8782-RA	Oat	9.44	0.0164835	572.693	6.26295e-223	Paused
CG12673-RB	olf413	44.74	0.0781633	572.391	0	Paused
CG5060-RA	CG5060	186.5	0.327447	569.557	0	Paused
CG3823-RA	CG3823	0.22	0.000389257	565.18	0.045156	Not_Paused
CG6342-RA	Irp-1B	111.82	0.199405	560.769	0	Paused
CG5490-RB	Tl	36.16	0.0646786	559.072	0	Paused
CG17181-RA	CG17181	215.5	0.385614	558.85	0	Paused
CG3726-RA	CG3726	50.54	0.0905801	557.959	0	Paused
CG9952-RA	ppa	233.92	0.420259	556.61	0	Paused
CG31094-RL	LpR1	0.24	0.000433088	554.16	0.0494121	Not_Paused
CG4502-RA	CG4502	38.52	0.0696627	552.95	0	Paused
CG13822-RA	CG13822	0.64	0.00115875	552.32	1.41817e-12	Paused
CG11654-RA	Ahcy13	344.667	0.624587	551.831	0	Paused
CG10072-RA	sgl	312.4	0.566413	551.541	0	Paused
CG33144-RA	CG33144	26.34	0.0478493	550.479	0	Paused
CG8874-RA	Fps85D	75.84	0.138492	547.613	0	Paused
CG6293-RA	CG6293	206.96	0.378138	547.314	0	Paused
CG6490-RB	CG6490	75.44	0.137951	546.863	0	Paused
CG32032-RA	CG32032	243.62	0.445557	546.776	0	Paused
CG6904-RB	CG6904	148.86	0.273314	544.649	0	Paused
CG3254-RA	pgant2	19.68	0.0363145	541.933	0	Paused
CG1072-RB	Awh	1.1	0.00203345	540.952	5.14708e-19	Paused
CG13651-RA	danr	0.34	0.000630915	538.9	1.96655e-05	Paused
CG6531-RA	wgn	83.74	0.155713	537.784	0	Paused
CG42296-RA	CG42296	0.5	0.000935454	534.5	5.5201e-09	Paused
CG4893-RA	CG4893	3.68	0.00691964	531.819	2.57562e-81	Paused
CG31337-RA	CG31337	3.08	0.0057947	531.52	2.67628e-70	Paused
CG4302-RA	CG4302	0.28	0.000530223	528.08	0.000968865	Paused
CG8604-RA	Amph	17.2	0.032708	525.866	0	Paused
CG1634-RC	Nrg	4.86	0.00925044	525.38	5.0558e-102	Paused
CG32412-RA	CG32412	123.36	0.235336	524.187	0	Paused
CG5789-RA	CG5789	84.76	0.16191	523.501	0	Paused
CG9554-RB	eya	0.1	0.000191113	523.25	1	Not_Paused
CG2914-RA	Ets21C	67.96	0.130196	521.983	0	Paused
CG32577-RA	disco-r	0.14	0.00027017	518.192	1	Not_Paused
CG7524-RC	Src64B	53.7	0.103896	516.862	0	Paused
CG32177-RA	CG32177	42.6	0.0825674	515.942	0	Paused
CG10249-RD	CG10249	0.86	0.0016698	515.033	5.21227e-17	Paused
CG5029-RB	SamDC	76.42	0.148571	514.365	0	Paused
CG8345-RA	Cyp6w1	0.66	0.0012837	514.14	1.79644e-12	Paused
CG13606-RA	CG13606	0.06	0.000116822	513.6	1	Not_Paused
CG7571-RC	Oatp74D	132.66	0.258384	513.421	0	Paused
CG3456-RA	Mct1	16.62	0.0324653	511.931	0	Paused
CG7888-RC	CG7888	0.42	0.000821693	511.14	1.02675e-07	Paused
CG15117-RA	CG15117	0.8	0.0015674	510.4	2.07373e-16	Paused
CG32019-RG	bt	0.02	3.93678e-05	508.03	1	Not_Paused
CG31324-RA	CG31324	334.58	0.660185	506.797	0	Paused
CG7734-RD	shn	133.88	0.264383	506.386	0	Paused
CG32758-RA	CG32758	172.96	0.342284	505.311	0	Paused
CG32491-RAC	mod(mdg4)	363.58	0.720584	504.563	0	Paused
CG14857-RA	CG14857	4.24	0.00843526	502.652	6.81913e-98	Paused
CG18250-RA	Dg	70.6	0.140968	500.823	0	Paused
CG1544-RA	CG1544	1.24	0.00248293	499.41	1.35687e-27	Paused
CG1443-RA	CG1443	0.88	0.0017705	497.035	5.68565e-13	Paused
CG8852-RA	CG8852	0.22	0.000443459	496.1	0.045156	Not_Paused
CG10990-RA	CG10990	128.32	0.25875	495.922	0	Paused
CG13510-RA	CG13510	1.34	0.00270758	494.907	3.00579e-28	Paused
CG3000-RA	rap	55.48	0.112121	494.822	0	Paused
CG42611-RA	CG42611	24.28	0.0491394	494.105	0	Paused
CG10764-RA	CG10764	1.62	0.00328638	492.943	5.27459e-35	Paused
CG6124-RB	eater	12.44	0.0252725	492.234	1.92212e-290	Paused
CG32486-RD	CG32486	199.2	0.40554	491.197	0	Paused
CG11880-RB	CG11880	187.64	0.382905	490.043	0	Paused
CG5195-RA	CG5195	1.42	0.00291036	487.912	1.51104e-30	Paused
CG2096-RB	flw	46.82	0.0968266	483.545	0	Paused
CG7635-RA	Mec2	100.78	0.208763	482.749	0	Paused
CG5580-RG	sbb	141.74	0.294479	481.325	0	Paused
CG33103-RE	Ppn	201.08	0.418966	479.943	0	Paused
CG11138-RC	CG11138	61.08	0.127515	479.001	0	Paused
CG1102-RC	MP1	344.5	0.719745	478.642	0	Paused
CG6570-RA	lbl	0.02	4.1799e-05	478.48	1	Not_Paused
CG8666-RB	Tsp39D	67.64	0.142343	475.189	0	Paused
CG7781-RA	CG7781	0.88	0.00185332	474.823	7.06749e-18	Paused
CG8497-RA	Rhp	19.62	0.0415463	472.244	0	Paused
CG9674-RD	CG9674	156.76	0.333055	470.674	0	Paused
CG11086-RA	Gadd45	463.62	0.987587	469.447	0	Paused
CG31352-RA	CG31352	80.82	0.172707	467.961	0	Paused
CG33989-RC	pHCl	0.08	0.000171145	467.44	1	Not_Paused
CG1106-RH	Gel	85.98	0.183974	467.349	0	Paused
CG6836-RA	CG6836	2.04	0.00436967	466.854	6.47498e-43	Paused
CG42240-RA	CG42240	60.12	0.129184	465.383	0	Paused
CG14704-RC	PGRP-LB	0.28	0.000602228	464.94	0.00239091	Paused
CG17146-RA	Adk1	27.34	0.0589997	463.392	0	Paused
CG33298-RA	CG33298	81.28	0.17545	463.266	0	Paused
CG8596-RA	CG8596	9.28	0.0200517	462.803	1.05983e-210	Paused
CG17292-RB	CG17292	56.68	0.122673	462.04	0	Paused
CG4145-RB	Cg25C	3.16	0.00685307	461.107	1.41367e-64	Paused
CG5320-RA	Gdh	187.04	0.407632	458.845	0	Paused
CG11621-RA	Pi3K68D	49.86	0.108755	458.461	0	Paused
CG7884-RA	CG7884	1.86	0.00406233	457.865	1.17289e-33	Paused
CG33936-RA	CG33936	310	0.683038	453.854	0	Paused
CG5326-RA	CG5326	0.06	0.000133797	448.44	1	Not_Paused
CG7432-RB	CG7432	0.16	0.000357654	447.36	1	Not_Paused
CG13780-RA	Pvf2	137.5	0.30764	446.95	0	Paused
CG5055-RA	baz	19.18	0.0431139	444.868	0	Paused
CG18076-RG	shot	35.64	0.0804349	443.091	0	Paused
CG8062-RA	out	26.9	0.0608888	441.789	0	Paused
CG3135-RA	shf	8.36	0.0189953	440.11	1.39703e-171	Paused
CG4114-RA	ex	231.08	0.528142	437.534	0	Paused
CG33143-RC	CG33143	0.78	0.00179198	435.274	2.13867e-12	Paused
CG31666-RD	chinmo	76.16	0.175522	433.905	0	Paused
CG4437-RA	PGRP-LF	92.1	0.213349	431.687	0	Paused
CG2108-RA	Rab23	60.24	0.139652	431.358	0	Paused
CG14526-RB	CG14526	8.3	0.0192519	431.126	3.05475e-190	Paused
CG9398-RB	king-tubby	0.08	0.000185667	430.88	1	Not_Paused
CG32147-RA	CG32147	46.86	0.108781	430.773	0	Paused
CG3767-RA	JhI-26	45.54	0.105978	429.711	0	Paused
CG10247-RA	Cyp6a21	2.42	0.00564972	428.34	1.76433e-54	Paused
CG32423-RA	shep	15.94	0.0372889	427.473	0	Paused
CG7458-RA	CG7458	0.52	0.001221	425.88	5.34203e-10	Paused
CG13795-RB	CG13795	22.9	0.053961	424.381	0	Paused
CG3884-RA	CG3884	50.8	0.120118	422.918	0	Paused
CG3125-RA	CG3125	245.42	0.584063	420.194	0	Paused
CG32547-RC	CG32547	0.12	0.000285755	419.94	1	Not_Paused
CG5695-RG	jar	67.42	0.161276	418.041	0	Paused
CG8486-RD	CG8486	91.8	0.21973	417.786	0	Paused
CG6667-RA	dl	99.9	0.241449	413.752	0	Paused
CG6074-RA	CG6074	0.14	0.000339674	412.16	1	Not_Paused
CG7005-RA	Esp	39.12	0.0953721	410.183	0	Paused
CG14301-RB	CG14301	0.44	0.00107403	409.674	1.61533e-05	Paused
CG9559-RB	fog	49.82	0.121646	409.549	0	Paused
CG3315-RA	TrxT	0.38	0.00093633	405.84	1.43096e-06	Paused
CG6426-RA	CG6426	17.62	0.0435749	404.361	0	Paused
CG15506-RA	CG15506	0.22	0.00054407	404.36	0.045156	Not_Paused
CG12744-RB	CG12744	86.4	0.214192	403.377	0	Paused
CG12340-RA	CG12340	35.2	0.0875287	402.154	0	Paused
CG31431-RA	CG31431	6.58	0.0163755	401.819	1.48327e-147	Paused
CG7383-RA	eg	0.14	0.000348797	401.38	1	Not_Paused
CG33147-RA	Hs3st-A	1.14	0.00285867	398.786	7.64996e-20	Paused
CG6530-RA	mthl3	43.5	0.109391	397.656	0	Paused
CG5870-RA	beta-Spec	129.72	0.326606	397.176	0	Paused
CG7250-RA	Toll-6	0.22	0.00055638	395.413	0.159217	Not_Paused
CG10241-RA	Cyp6a17	80.12	0.202888	394.899	0	Paused
CG3902-RA	CG3902	149.78	0.379498	394.68	0	Paused
CG12919-RA	egr	93.3	0.236697	394.175	0	Paused
CG9701-RA	CG9701	0.14	0.000356316	392.91	1	Not_Paused
CG33013-RC	CG33013	0.14	0.00035791	391.16	1	Not_Paused
CG9436-RA	CG9436	120.98	0.309654	390.694	0	Paused
CG7895-RA	tin	0.14	0.000358809	390.18	1	Not_Paused
CG17350-RA	CG17350	0.18	0.000462321	389.34	0.55924	Not_Paused
CG3408-RA	CG3408	59.58	0.153146	389.04	0	Paused
CG33134-RA	debcl	81.46	0.209972	387.956	0	Paused
CG6605-RA	BicD	95.36	0.246855	386.3	0	Paused
CG15760-RA	CG15760	0.68	0.00176095	386.155	3.00367e-12	Paused
CG7503-RA	Con	0.06	0.000155745	385.245	1	Not_Paused
CG9336-RA	CG9336	1.4	0.00364299	384.3	1.96031e-29	Paused
CG11883-RB	CG11883	29.64	0.0771664	384.105	0	Paused
CG4630-RA	CG4630	19.24	0.0501327	383.781	0	Paused
CG7052-RE	TepII	49.58	0.129364	383.26	0	Paused
CG33554-RD	Nipped-A	41.2	0.107634	382.777	0	Paused
CG1886-RB	ATP7	22.74	0.0594809	382.308	0	Paused
CG11378-RA	CG11378	2.06	0.00541028	380.757	4.8375e-45	Paused
CG10538-RC	CdGAPr	92.22	0.243804	378.254	0	Paused
CG5685-RA	Calx	0.4	0.00106397	375.95	3.71613e-05	Paused
CG33528-RC	Vmat	0.14	0.000372439	375.9	1	Not_Paused
CG8291-RA	bdg	193.86	0.519846	372.918	0	Paused
CG14681-RB	CG14681	0.04	0.000107411	372.4	1	Not_Paused
CG10641-RA	CG10641	434.74	1.16783	372.264	0	Paused
CG9535-RA	mmy	75.72	0.203571	371.958	0	Paused
CG10178-RA	CG10178	0.1	0.000269397	371.2	1	Not_Paused
CG4051-RB	egl	47.96	0.129871	369.289	0	Paused
CG1112-RB	alpha-Est7	83.6	0.22807	366.554	0	Paused
CG32593-RE	Flo-2	41.38	0.1132	365.549	0	Paused
CG4562-RA	CG4562	0.58	0.00159151	364.433	5.89921e-09	Paused
CG42389-RF	CG42389	93.8	0.257469	364.316	0	Paused
CG9342-RA	Mtp	34.5	0.0948517	363.726	0	Paused
CG18769-RC	CG18769	33.2	0.0912966	363.65	0	Paused
CG7563-RA	CalpA	55.42	0.152606	363.157	0	Paused
CG1873-RD	Ef1alpha100E	3.62	0.00997506	362.905	2.78266e-78	Paused
CG8630-RA	CG8630	0.08	0.000220848	362.24	1	Not_Paused
CG16765-RF	ps	74.5	0.205931	361.772	0	Paused
CG9884-RB	oaf	41.38	0.114816	360.404	0	Paused
CG10359-RE	CG10359	5.04	0.0140302	359.226	1.57515e-109	Paused
CG4821-RC	Tequila	19.28	0.0540541	356.68	0	Paused
CG3999-RA	CG3999	0.1	0.00028082	356.1	1	Not_Paused
CG32062-RB	CG32062	22.4	0.0629487	355.845	0	Paused
CG3324-RA	Pkg21D	0.08	0.000225023	355.52	1	Not_Paused
CG12369-RA	Lac	78.3	0.220987	354.319	0	Paused
CG5226-RA	CG5226	0.1	0.00028342	352.833	1	Not_Paused
CG5840-RB	CG5840	7.46	0.0211726	352.342	7.47024e-168	Paused
CG8808-RB	Pdk	24.64	0.069983	352.085	0	Paused
CG10363-RA	TepIV	156.1	0.443563	351.923	0	Paused
CG9733-RA	CG9733	2.78	0.00791452	351.253	2.00676e-59	Paused
CG31235-RA	CG31235	0.24	0.00068546	350.13	0.211789	Not_Paused
CG41099-RC	CG41099	64.06	0.186909	342.734	0	Paused
CG17600-RA	CG17600	0.24	0.00070342	341.19	0.211789	Not_Paused
CG1725-RC	dlg1	4.38	0.0128509	340.833	3.24794e-94	Paused
CG42324-RC	CG42324	2.56	0.00752733	340.094	8.17966e-44	Paused
CG31811-RB	cenG1A	63.26	0.186743	338.755	0	Paused
CG8568-RA	CG8568	0.5	0.00147885	338.1	2.57834e-08	Paused
CG6122-RA	piwi	0.96	0.00285598	336.137	4.24475e-18	Paused
CG15002-RB	mas	0.06	0.000178508	336.12	1	Not_Paused
CG33507-RC	dpr2	0.16	0.000479386	333.76	1	Not_Paused
CG8676-RD	Hr39	39.82	0.119761	332.495	0	Paused
CG10686-RA	tral	187.48	0.567395	330.422	0	Paused
CG15427-RF	tutl	0.88	0.00267023	329.56	2.45424e-17	Paused
CG13183-RA	CG13183	0.04	0.000121389	329.52	1	Not_Paused
CG10272-RA	gpp	56.04	0.172334	325.182	0	Paused
CG10806-RB	Nha1	0.14	0.000431639	324.345	1	Not_Paused
CG17131-RB	SP71	1.8	0.0055589	323.805	3.55673e-29	Paused
CG8272-RA	CG8272	74.3	0.232124	320.088	0	Paused
CG9653-RA	brk	59.58	0.186405	319.627	0	Paused
CG5020-RB	CLIP-190	55.22	0.172893	319.388	0	Paused
CG5841-RA	mib1	58.68	0.183807	319.247	0	Paused
CG17119-RA	CG17119	68.94	0.216281	318.753	0	Paused
CG12317-RA	JhI-21	168.1	0.5275	318.673	0	Paused
CG3981-RA	Unc-76	278.62	0.875235	318.337	0	Paused
CG15740-RA	CG15740	0.52	0.00163452	318.136	7.60823e-09	Paused
CG9027-RA	CG9027	5.64	0.0178364	316.208	7.84598e-122	Paused
CG13921-RB	CG13921	0.96	0.00304125	315.66	1.05723e-17	Paused
CG4029-RA	jumu	152.42	0.48446	314.618	0	Paused
CG9656-RB	grn	0.14	0.000445514	314.244	1	Not_Paused
CG30043-RA	CG30043	0.36	0.00115774	310.95	6.67389e-05	Paused
CG11474-RA	CG11474	63.26	0.204176	309.83	0	Paused
CG2411-RA	ptc	118.3	0.381946	309.729	0	Paused
CG3772-RA	cry	0.1	0.000323625	309	1	Not_Paused
CG8170-RB	CG8170	0.34	0.00110366	308.066	0.00290507	Paused
CG17469-RA	Mitf	24.8	0.0809917	306.204	0	Paused
CG14821-RA	tow	1.04	0.00341297	304.72	1.91557e-21	Paused
CG32575-RA	hang	63.52	0.208642	304.445	0	Paused
CG31637-RA	CG31637	93.2	0.306938	303.644	0	Paused
CG10798-RA	dm	268.14	0.883494	303.5	0	Paused
CG42327-RE	CG42327	114.18	0.376781	303.041	0	Paused
CG11328-RG	Nhe3	42.56	0.140731	302.42	0	Paused
CG8420-RA	CG8420	0.08	0.000265041	301.84	1	Not_Paused
CG4778-RA	obst-B	0.1	0.00033162	301.55	1	Not_Paused
CG10571-RA	ara	0.06	0.00019984	300.24	1	Not_Paused
CG6644-RA	Ugt35a	0.72	0.00240385	299.52	4.00029e-13	Paused
CG7642-RA	ry	12.16	0.0406043	299.475	5.3882e-247	Paused
CG3936-RA	N	72.16	0.24121	299.159	0	Paused
CG33993-RA	CG33993	0.02	6.68986e-05	298.96	1	Not_Paused
CG34347-RB	CG34347	116.36	0.389363	298.847	0	Paused
CG6906-RA	CAH2	0.46	0.00153988	298.724	2.91461e-07	Paused
CG31937-RA	CG31937	59.78	0.20042	298.274	0	Paused
CG14521-RA	CG14521	0.02	6.71021e-05	298.053	1	Not_Paused
CG7192-RA	CG7192	54.9	0.184307	297.873	0	Paused
CG31641-RC	stai	20.16	0.0677277	297.663	0	Paused
CG31299-RE	nocturnin	28.46	0.0958904	296.797	0	Paused
CG13633-RA	Ast	0.48	0.00162075	296.16	2.54695e-07	Paused
CG18745-RA	CG18745	0.28	0.000949217	294.98	0.00239091	Paused
CG5687-RA	CG5687	0.06	0.000203707	294.54	1	Not_Paused
CG18522-RA	CG18522	26.46	0.0901739	293.433	0	Paused
CG7187-RB	Ssdp	71.8	0.245227	292.79	0	Paused
CG30497-RA	CG30497	102.26	0.349747	292.383	0	Paused
CG10992-RA	CG10992	39.26	0.134678	291.509	0	Paused
CG8714-RA	sut1	34.82	0.119456	291.489	0	Paused
CG7921-RB	Mgat2	31.88	0.109399	291.41	0	Paused
CG9148-RA	scf	348.16	1.19523	291.29	0	Paused
CG18144-RA	Hand	0.84	0.00288422	291.24	8.55025e-17	Paused
CG10145-RA	mspo	0.24	0.000830755	288.894	0.895515	Not_Paused
CG3191-RA	CG3191	62.98	0.218315	288.483	0	Paused
CG32626-RE	CG32626	3.54	0.0123088	287.598	2.85755e-69	Paused
CG17100-RA	cwo	408.02	1.41984	287.37	0	Paused
CG32042-RE	PGRP-LA	22.58	0.0787746	286.641	0	Paused
CG2947-RA	CG2947	8.18182	0.0285714	286.364	2.17836e-75	Paused
CG2184-RB	Mlc2	1.48	0.00517241	286.133	1.25991e-29	Paused
CG17800-RAA	Dscam	111.88	0.391364	285.872	0	Paused
CG1429-RF	Mef2	27.1	0.0950058	285.246	0	Paused
CG6983-RA	CG6983	14.36	0.0504315	284.742	2.16552e-285	Paused
CG6891-RA	CG6891	170.22	0.598487	284.417	0	Paused
CG10275-RB	kon	4.18	0.0148023	282.388	1.4527e-71	Paused
CG11030-RA	CG11030	19.66	0.0699096	281.22	0	Paused
CG12292-RA	spict	71.34	0.254411	280.412	0	Paused
CG7254-RB	GlyP	21.32	0.0761194	280.086	0	Paused
CG8654-RA	CG8654	0.08	0.000286779	278.96	1	Not_Paused
CG10579-RD	Eip63E	26.06	0.0937089	278.095	0	Paused
CR33963-RA	CR33963	80.36	0.289289	277.784	0	Paused
CG4559-RC	Idgf3	55.62	0.200447	277.48	0	Paused
CG32442-RA	CG32442	45.3	0.163311	277.385	0	Paused
CG33329-RC	Sp212	3.1	0.0111762	277.376	3.89257e-66	Paused
CG4680-RA	CG4680	1.78	0.00642674	276.968	1.65721e-36	Paused
CG14895-RA	Pak3	146.5	0.533838	274.428	0	Paused
CG9287-RA	CG9287	0.3	0.00109529	273.9	0.00137658	Paused
CG32434-RB	siz	56.32	0.20594	273.478	0	Paused
CG1673-RA	CG1673	197.14	0.722385	272.902	0	Paused
CG10849-RA	Sc2	90.52	0.332073	272.591	0	Paused
CG9795-RD	CG9795	46.68	0.171384	272.37	0	Paused
CG2928-RA	Reg-5	43.58	0.16027	271.916	0	Paused
CG30023-RA	sprt	20.54	0.0755814	271.76	0	Paused
CG31075-RA	CG31075	12.9	0.0476368	270.799	2.00023e-274	Paused
CG5896-RA	grass	22.54	0.0832823	270.646	0	Paused
CG6051-RB	CG6051	41.12	0.152261	270.062	0	Paused
CG30421-RA	CG30421	117.9	0.438983	268.575	0	Paused
CG4128-RF	nAcRalpha-30D	0.08	0.000298321	268.168	1	Not_Paused
CG7900-RB	CG7900	120.04	0.451723	265.738	0	Paused
CG4354-RA	slbo	0.74	0.00278996	265.237	4.143e-14	Paused
CG9451-RA	CG9451	0.24	0.000906208	264.84	0.0280971	Not_Paused
CG14879-RB	CG14879	13.1	0.0494639	264.84	7.32886e-277	Paused
CG31481-RD	pb	0.18	0.000680525	264.502	1	Not_Paused
CG3166-RB	aop	105.2	0.397887	264.397	0	Paused
CG12911-RA	CG12911	0.06	0.000227118	264.18	1	Not_Paused
CG2157-RA	CG2157	0.44	0.00167785	262.24	9.46652e-08	Paused
CG9821-RB	CG9821	436.1	1.66321	262.204	0	Paused
CG3421-RA	RhoGAP93B	54.52	0.20899	260.874	0	Paused
CG9177-RF	eIF5	49.86	0.192427	259.112	0	Paused
CG17579-RB	sca	0.04	0.000154703	258.56	1	Not_Paused
CG13658-RB	CG13658	0.2	0.000777001	257.4	0.159783	Not_Paused
CG1688-RA	CG1688	0.06	0.00023488	255.45	1	Not_Paused
CG31522-RC	CG31522	37.96	0.148706	255.269	0	Paused
CG5953-RA	CG5953	35.62	0.139619	255.122	0	Paused
CG11255-RA	CG11255	58.46	0.229199	255.062	0	Paused
CG6330-RB	CG6330	2.76	0.0108518	254.337	4.5352e-54	Paused
CG31158-RG	CG31158	59.02	0.232813	253.508	0	Paused
CG12664-RB	fend	15.58	0.0615735	253.031	1.50287e-284	Paused
CG10246-RB	Cyp6a9	19.48	0.0770689	252.761	0	Paused
CG12512-RA	CG12512	0.9	0.00356125	252.72	1.70661e-17	Paused
CG33692-RB	CG33692	38.12	0.151146	252.206	0	Paused
CG6134-RD	spz	105.9	0.421151	251.453	0	Paused
CG33979-RA	capt	466	1.85398	251.352	0	Paused
CG10491-RA	vn	4.2	0.0167904	250.143	1.88829e-65	Paused
CG5807-RA	CG5807	29.4	0.117813	249.548	0	Paused
CG2054-RA	Cht2	4.02	0.0161124	249.497	4.43689e-82	Paused
CG9523-RA	CG9523	90.58	0.363388	249.265	0	Paused
CG16936-RA	CG16936	82.64	0.331735	249.115	0	Paused
CG10913-RA	Spn6	150.88	0.606627	248.72	0	Paused
CG17189-RA	CG17189	0.56	0.00225564	248.267	3.20384e-09	Paused
CG4393-RB	CG4393	0.84	0.00339121	247.699	1.37841e-13	Paused
CG9764-RA	yrt	25.84	0.104844	246.461	0	Paused
CG11527-RA	Tig	58.12	0.237282	244.941	0	Paused
CG8049-RB	Btk29A	11.4	0.0466484	244.382	1.16997e-187	Paused
CG6282-RB	CG6282	0.12	0.000491602	244.1	1	Not_Paused
CG11949-RE	cora	89.44	0.36758	243.321	0	Paused
CG32333-RB	CG32333	0.02	8.22166e-05	243.26	1	Not_Paused
CG5177-RA	CG5177	0.08	0.000329164	243.04	1	Not_Paused
CG1583-RA	GIIIspla2	40.34	0.166113	242.847	0	Paused
CG8238-RA	Buffy	0.7	0.00289017	242.2	6.01517e-11	Paused
CG3743-RD	MTF-1	37.18	0.153614	242.036	0	Paused
CG1913-RA	alphaTub84B	581.14	2.40396	241.743	0	Paused
CG7381-RD	CG7381	2.18	0.00904295	241.072	9.04572e-44	Paused
CG12749-RC	Hrb87F	269.9	1.12122	240.719	0	Paused
CG8805-RA	wun2	42.48	0.177663	239.104	0	Paused
CG7720-RC	CG7720	3.26	0.0136452	238.911	3.03043e-68	Paused
CG12690-RB	CHES-1-like	89.2	0.376668	236.813	0	Paused
CG10631-RA	CG10631	40.38	0.171346	235.664	0	Paused
CG14296-RB	endoA	61.72	0.262554	235.075	0	Paused
CG6143-RC	Pep	143.26	0.610175	234.785	0	Paused
CG15321-RA	CG15321	114.02	0.486722	234.261	0	Paused
CG42235-RD	CG42235	0.04	0.000170853	234.12	1	Not_Paused
CG11407-RA	CG11407	0.14	0.000598086	234.08	1	Not_Paused
CG7104-RA	spz3	0.04	0.000170969	233.96	1	Not_Paused
CG12478-RB	bru-3	0.04	0.000171092	233.792	1	Not_Paused
CG14622-RB	DAAM	0.16	0.000684567	233.724	1	Not_Paused
CG9155-RC	Myo61F	94.36	0.404007	233.56	0	Paused
CG9123-RA	CG9123	4.18	0.0178971	233.558	1.68356e-88	Paused
CG7802-RB	CG7802	0.94	0.00402664	233.445	8.26934e-16	Paused
CG11550-RA	CG11550	0.48	0.00206469	232.48	1.95875e-08	Paused
CG8839-RE	CG8839	35.68	0.153749	232.067	0	Paused
CG5583-RA	Ets98B	0.04	0.000172369	232.06	1	Not_Paused
CG3920-RA	l(2)k16918	3.76	0.0162647	231.175	2.7541e-79	Paused
CG2767-RB	CG2767	31.3	0.135497	231.001	0	Paused
CG14548-RA	HLHmbeta	413.36	1.79376	230.444	0	Paused
CG4545-RA	SerT	0.04	0.000173974	229.92	1	Not_Paused
CG10986-RB	g	17.54	0.0763499	229.732	0	Paused
CG9670-RB	fal	31.7	0.138011	229.691	0	Paused
CG6986-RD	Proc-R	0.181818	0.000791922	229.591	1	Not_Paused
CG33141-RA	sns	0.1	0.000437334	228.658	1	Not_Paused
CG17544-RC	CG17544	58.56	0.25645	228.349	0	Paused
CG8118-RA	mam	23.56	0.103177	228.346	0	Paused
CG18549-RA	CG18549	21.52	0.0953053	225.801	0	Paused
CG2924-RA	CG2924	75.8	0.335752	225.762	0	Paused
CG11033-RB	CG11033	108.68	0.48197	225.491	0	Paused
CG9579-RA	AnnX	113.88	0.506612	224.787	0	Paused
CG31313-RA	CG31313	1.04	0.00465839	223.253	6.58266e-20	Paused
CG4752-RA	CG4752	0.2	0.000896459	223.1	0.716476	Not_Paused
CG6992-RI	GluRIIA	0.06	0.000269034	223.02	1	Not_Paused
CG7405-RA	CycH	95.66	0.429153	222.904	0	Paused
CG10369-RB	Irk3	0.18	0.000808081	222.75	1	Not_Paused
CG11430-RB	olf186-F	0.46	0.0020654	222.717	5.07074e-07	Paused
CG7147-RB	kuz	67.74	0.304663	222.344	0	Paused
CG6656-RA	CG6656	6	0.0270153	222.097	1.29122e-124	Paused
CG7149-RA	CG7149	6.08	0.0274005	221.894	7.17621e-120	Paused
CG4080-RA	CG4080	21.6	0.0976531	221.191	0	Paused
CG10697-RC	Ddc	1.1	0.00497788	220.978	7.5461e-21	Paused
CG1794-RB	Mmp2	38.98	0.176559	220.776	0	Paused
CG3505-RA	CG3505	1.32	0.00598802	220.44	6.77968e-26	Paused
CG5093-RA	Doc3	0.12	0.000546448	219.6	1	Not_Paused
CG10444-RA	CG10444	30.06	0.137618	218.43	0	Paused
CG12101-RA	Hsp60	92.64	0.426023	217.453	0	Paused
CG15189-RB	Osi19	6.26	0.0288167	217.235	5.36971e-132	Paused
CG10657-RA	CG10657	2.14	0.00986842	216.853	2.25207e-39	Paused
CG13384-RE	CG13384	185.94	0.858232	216.655	0	Paused
CG32697-RC	l(1)G0232	15.12	0.0699961	216.012	1.48377e-276	Paused
CG1919-RA	Cpr62Bc	0.68	0.00316456	214.88	1.16698e-11	Paused
CG31660-RB	CG31660	0.38	0.00177096	214.573	0.00306857	Paused
CG7134-RA	cdc14	22.36	0.104311	214.359	0	Paused
CG3371-RA	CG3371	135.52	0.635883	213.121	0	Paused
CG11727-RD	CG11727	22.76	0.10684	213.028	0	Paused
CG3886-RA	Psc	139.52	0.655877	212.723	0	Paused
CG40263-RG	CG40263	1.86	0.00875585	212.429	2.73728e-27	Paused
CG32043-RA	CG32043	0.92	0.00433276	212.336	8.42088e-17	Paused
CG32451-RB	SPoCk	7.06	0.0333538	211.67	4.56194e-124	Paused
CG3937-RA	cher	206.5	0.975815	211.618	0	Paused
CG11084-RA	pk	0.08	0.000380228	210.4	1	Not_Paused
CG8651-RC	trx	41.64	0.198151	210.143	0	Paused
CG1787-RA	Hexo2	40.66	0.194518	209.029	0	Paused
CG12845-RA	Tsp42Ef	48.86	0.233894	208.898	0	Paused
CG9031-RA	ics	95.98	0.459868	208.712	0	Paused
CG17905-RA	ChLD3	1.18	0.00565771	208.565	8.36284e-21	Paused
CG10051-RA	CG10051	0.12	0.000580552	206.7	1	Not_Paused
CG15096-RA	CG15096	0.36	0.00174825	205.92	0.000112121	Paused
CG10997-RA	Clic	77.8	0.378086	205.773	0	Paused
CG14998-RE	ens	104.8	0.511053	205.067	0	Paused
CG42394-RB	CG42394	29.04	0.141884	204.674	0	Paused
CG17065-RA	CG17065	6.3	0.030914	203.791	6.93973e-129	Paused
CG2991-RA	CG2991	33.92	0.166533	203.683	0	Paused
CG11154-RA	ATPsyn-beta	255.72	1.25617	203.571	0	Paused
CG15766-RA	CG15766	41.3	0.203896	202.554	0	Paused
CG34398-RD	CG34398	0.1	0.000494617	202.176	1	Not_Paused
CG14984-RB	CG14984	2.34	0.0116505	200.85	4.31383e-48	Paused
CG10052-RA	Rx	0.04	0.0002001	199.9	1	Not_Paused
CG10142-RA	Ance-5	0.64	0.0032022	199.863	1.84722e-11	Paused
CG4120-RA	Cyp12c1	23.64	0.120104	196.829	0	Paused
CG12730-RA	CG12730	77.78	0.396327	196.252	0	Paused
CG5772-RB	Sur	32.2	0.164245	196.048	0	Paused
CG17559-RA	dnt	25.38	0.129589	195.85	0	Paused
CG31373-RA	CG31373	0.28	0.00143266	195.44	0.0136852	Not_Paused
CG1316-RA	CG1316	79.1	0.405299	195.165	0	Paused
CG15015-RA	Cip4	84.66	0.435094	194.578	0	Paused
CG3009-RC	CG3009	0.36	0.0018546	194.112	0.00142241	Paused
CG7694-RA	CG7694	11.22	0.0578895	193.818	1.32517e-192	Paused
CG15532-RA	hdc	59.44	0.307047	193.586	0	Paused
CG17023-RC	Dbp80	43.92	0.227374	193.162	0	Paused
CG10433-RA	CG10433	0.36	0.00186741	192.78	1.57406e-05	Paused
CG31635-RB	CG31635	44.96	0.233419	192.615	0	Paused
CG11319-RA	CG11319	0.06	0.000312432	192.042	1	Not_Paused
CG8166-RA	unc-5	108.68	0.568542	191.156	0	Paused
CG17836-RB	Xrp1	104.18	0.547726	190.204	0	Paused
CG4912-RA	eEF1delta	136.96	0.720944	189.973	0	Paused
CG9947-RA	CG9947	80.76	0.425246	189.914	0	Paused
CG42325-RG	Pde1c	0.02	0.0001054	189.753	1	Not_Paused
CG17334-RA	lin-28	1.76	0.00927793	189.697	3.14074e-33	Paused
CG1615-RA	Ork1	0.06	0.000316957	189.3	1	Not_Paused
CG2185-RA	elm	43.68	0.231909	188.35	0	Paused
CG3696-RA	kis	96.22	0.511952	187.947	0	Paused
CG11143-RA	Inos	152.62	0.815565	187.134	0	Paused
CG1236-RA	CG1236	32.94	0.176516	186.612	0	Paused
CG4577-RA	CG4577	0.06	0.000322269	186.18	1	Not_Paused
CG9936-RE	skd	77.82	0.418348	186.017	0	Paused
CG32356-RA	ImpE1	0.02	0.000108307	184.66	1	Not_Paused
CG2221-RA	l(1)G0289	47.3	0.25639	184.485	0	Paused
CG14629-RA	CG14629	26.86	0.146504	183.34	0	Paused
CG3397-RA	CG3397	1.84	0.0100365	183.331	2.34075e-36	Paused
CG5973-RA	CG5973	0.42	0.00229674	182.868	3.21822e-06	Paused
CG32149-RC	RhoGAP71E	80.8	0.442198	182.724	0	Paused
CG32742-RA	l(1)G0148	34.52	0.188958	182.686	0	Paused
CG8745-RA	CG8745	15.6	0.0856118	182.218	3.41956e-281	Paused
CG18497-RB	spen	82.56	0.453516	182.044	0	Paused
CG31012-RC	CG31012	81.48	0.447888	181.921	0	Paused
CG6542-RA	EDTP	29.12	0.161013	180.855	0	Paused
CG3570-RA	CG3570	75.98	0.420307	180.773	0	Paused
CG14991-RB	Fit1	74.74	0.413686	180.668	0	Paused
CG5577-RA	CG5577	4.88	0.027027	180.56	1.03779e-99	Paused
CG4225-RA	Hmt-1	42.06	0.23359	180.059	0	Paused
CG6461-RA	CG6461	0.26	0.00144439	180.007	0.0899975	Not_Paused
CG15611-RB	CG15611	34.96	0.194387	179.848	0	Paused
CG3666-RA	Tsf3	2.38	0.0132409	179.747	6.9084e-45	Paused
CG3971-RB	Baldspot	78.26	0.435982	179.503	0	Paused
CG3609-RA	CG3609	22.6	0.125963	179.418	0	Paused
CG6224-RA	dbo	34.04	0.191089	178.137	0	Paused
CG1964-RA	Kul	1.66	0.00938967	176.79	2.7302e-27	Paused
CG18321-RA	miple2	35.86	0.203046	176.611	0	Paused
CG8183-RA	Khc-73	31.76	0.180066	176.38	0	Paused
CG1903-RD	sno	22.84	0.130114	175.538	0	Paused
CG30116-RA	CG30116	0.04	0.000227968	175.463	1	Not_Paused
CG6588-RF	Fas1	12.4	0.0706709	175.461	1.68668e-204	Paused
CG18315-RA	Aprt	21.94	0.125316	175.077	0	Paused
CG5830-RA	CG5830	12.56	0.0719783	174.497	3.48279e-210	Paused
CG9813-RF	CG9813	0.8	0.00460025	173.903	2.47727e-12	Paused
CG14485-RA	swi2	1.86	0.0107084	173.695	1.08002e-32	Paused
CG6169-RB	Dcp2	45.18	0.2603	173.569	0	Paused
CG1893-RA	scramb2	30.84	0.177929	173.328	0	Paused
CG4599-RA	Tpr2	54.72	0.316983	172.628	0	Paused
CG8524-RA	NK7.1	2.64	0.0152941	172.615	5.54345e-52	Paused
CG12358-RA	Paip2	79.08	0.458685	172.406	0	Paused
CG8451-RA	CG8451	23.44	0.136903	171.216	0	Paused
CG12052-RR	lola	87.52	0.512195	170.872	0	Paused
CG5399-RA	CG5399	30.42	0.178218	170.69	0	Paused
CG1483-RB	Map205	68.4	0.402401	169.98	0	Paused
CG6407-RA	Wnt5	21.22	0.124931	169.853	0	Paused
CG9339-RA	CG9339	23.76	0.140288	169.366	0	Paused
CG5104-RB	CG5104	27.22	0.1611	168.963	0	Paused
CG3770-RA	CG3770	50.26	0.297988	168.665	0	Paused
CG4472-RA	Idgf1	4.18	0.0248902	167.938	2.19402e-84	Paused
CG8333-RA	HLHmgamma	2.6	0.0155039	167.7	3.3595e-50	Paused
CG9090-RA	CG9090	0.18	0.00107411	167.58	1	Not_Paused
CG11371-RB	dbr	27	0.16136	167.327	0	Paused
CG3620-RE	norpA	42.58	0.254578	167.257	0	Paused
CG8824-RC	fdl	40.56	0.243823	166.35	0	Paused
CG3870-RA	chrw	36.22	0.218012	166.137	0	Paused
CG4444-RA	px	15.68	0.094499	165.928	2.76605e-268	Paused
CG1981-RA	Thd1	44.92	0.271585	165.4	0	Paused
CG2207-RB	Df31	274.62	1.66295	165.14	0	Paused
CG4927-RC	CG4927	0.46	0.00278707	165.048	2.91461e-07	Paused
CG32813-RE	CG32813	0.52	0.00315457	164.84	8.81837e-08	Paused
CG3534-RA	CG3534	29.4	0.178441	164.76	0	Paused
CG12367-RA	Pimet	23.18	0.141563	163.744	0	Paused
CG15695-RA	CG15695	8.6	0.052552	163.647	5.82915e-168	Paused
CG10601-RB	mirr	11.26	0.0690989	162.955	3.32836e-181	Paused
CG5522-RD	CG5522	79.24	0.487923	162.403	0	Paused
CG4399-RB	east	58.54	0.361765	161.818	0	Paused
CG7144-RA	LKR	62.92	0.389476	161.55	0	Paused
CG8271-RA	Sln	0.38	0.00235537	161.334	0.0006007	Paused
CG13848-RA	pinta	27.3	0.169672	160.899	0	Paused
CG31022-RA	PH4alphaEFB	33.24	0.207369	160.294	0	Paused
CG2196-RB	salt	0.06	0.000375094	159.96	1	Not_Paused
CG9358-RA	Phk-3	0.2	0.00125156	159.8	0.159783	Not_Paused
CG15093-RB	CG15093	40.16	0.251584	159.629	0	Paused
CG15820-RA	CG15820	1.84	0.0115453	159.372	1.50247e-35	Paused
CG5254-RA	CG5254	17.62	0.110672	159.209	0	Paused
CG11537-RC	CG11537	38.94	0.245361	158.705	0	Paused
CG34413-RG	CG34413	104.64	0.659826	158.587	0	Paused
CG2247-RA	CG2247	28.86	0.182048	158.53	0	Paused
CG2110-RA	Cyp4ad1	1.04	0.0065625	158.476	3.14731e-17	Paused
CG6072-RA	sra	28.28	0.178625	158.321	0	Paused
CG11967-RA	CG11967	8.86	0.0559638	158.317	7.83058e-178	Paused
CG1056-RD	5-HT2	0.02	0.000126358	158.28	1	Not_Paused
CG32499-RA	Cda4	0.02	0.000126454	158.16	1	Not_Paused
CG4455-RA	CG4455	43.38	0.274323	158.135	0	Paused
CG4373-RA	Cyp6d2	0.18	0.00114025	157.86	1	Not_Paused
CG3027-RA	pyd3	27.46	0.174312	157.534	0	Paused
CG6915-RA	CG6915	0.02	0.000127356	157.04	1	Not_Paused
CG10808-RA	synaptogyrin	8.38	0.0534922	156.658	2.80194e-154	Paused
CG2201-RA	CG2201	3.2	0.0204339	156.602	2.37516e-57	Paused
CG6953-RB	fat-spondin	27.62	0.176375	156.598	0	Paused
CG5004-RA	CG5004	26.3	0.168277	156.29	0	Paused
CG9366-RA	RhoL	57.08	0.365953	155.977	0	Paused
CG34253-RA	CG34253	0.42	0.00269542	155.82	6.95454e-06	Paused
CG6785-RA	CG6785	2.32	0.01491	155.6	4.11489e-41	Paused
CG2520-RD	lap	18.98	0.122367	155.107	9.97764957751613e-314	Paused
CG4761-RA	knrl	0.02	0.000129221	154.773	1	Not_Paused
CG8864-RA	Cyp28a5	0.3	0.00194081	154.575	0.00235322	Paused
CG5670-RI	Atpalpha	44.48	0.288489	154.183	0	Paused
CG7210-RB	kel	28.88	0.188527	153.188	0	Paused
CG8588-RE	pst	109.98	0.719651	152.824	0	Paused
CG31108-RA	CG31108	35.86	0.234696	152.793	0	Paused
CG12163-RA	CG12163	37.2	0.243498	152.773	0	Paused
CG6437-RA	GlcT-1	80.56	0.528926	152.309	0	Paused
CG1837-RA	CG1837	32.92	0.216985	151.716	0	Paused
CG3638-RA	CG3638	17.92	0.118235	151.563	0	Paused
CG7476-RA	mthl7	0.18	0.00118765	151.56	1	Not_Paused
CG33967-RA	CG33967	93.5	0.61724	151.481	0	Paused
CG1007-RA	emc	112.82	0.752511	149.925	0	Paused
CG13906-RA	nerfin-1	0.1	0.000667334	149.85	1	Not_Paused
CG9119-RA	CG9119	3.74	0.024961	149.834	1.53765e-73	Paused
CG7771-RB	sim	0.42	0.00280958	149.488	0.000557763	Paused
CG13995-RA	CG13995	0.66	0.0044154	149.477	1.65515e-09	Paused
CG13082-RA	CG13082	3.14	0.0210773	148.976	3.59248e-62	Paused
CG4609-RC	fax	145.58	0.982349	148.196	0	Paused
CG11166-RE	Eaf	29.74	0.200966	147.986	0	Paused
CG31770-RB	He	0.68	0.00460829	147.56	2.87257e-11	Paused
CG2269-RB	CG2269	0.46	0.00312935	146.996	4.0814e-05	Paused
CG4290-RA	CG4290	3.56	0.0242349	146.896	9.9097e-61	Paused
CG7872-RA	CG7872	56.64	0.386159	146.675	0	Paused
CG4574-RC	Plc21C	14.12	0.096611	146.153	2.63746e-260	Paused
CG2930-RB	CG2930	83	0.567987	146.13	0	Paused
CG8389-RB	CG8389	0.32	0.00219138	146.027	0.00168182	Paused
CG31536-RE	Cdep	32.6	0.223288	146	0	Paused
CG32302-RA	CG32302	0.18	0.00123457	145.8	0.55924	Not_Paused
CG33337-RA	CG33337	0.06	0.000411862	145.68	1	Not_Paused
CG10617-RA	Syt12	0.02	0.000138408	144.5	1	Not_Paused
CG14626-RA	CG14626	0.04	0.000277393	144.2	1	Not_Paused
CG4719-RA	tankyrase	24.44	0.169721	144.001	0	Paused
CG42281-RG	bun	27.38	0.1903	143.878	0	Paused
CG33558-RB	CG33558	38.96	0.271418	143.542	0	Paused
CG11822-RA	nAcRbeta-21C	14.2	0.0989761	143.469	2.02284e-280	Paused
CG9520-RC	C1GalTA	41.68	0.291157	143.153	0	Paused
CG5140-RA	nopo	33.78	0.236128	143.058	0	Paused
CG16993-RA	in	0.1	0.000699545	142.95	1	Not_Paused
CG9539-RA	Sec61alpha	144.1	1.00877	142.847	0	Paused
CG1709-RA	Vha100-1	94.2	0.66032	142.658	0	Paused
CG14995-RF	CG14995	21.08	0.148148	142.29	0	Paused
CG7267-RB	CG7267	11.32	0.0795855	142.237	6.22316e-203	Paused
CG9028-RA	ssp2	32.72	0.230274	142.092	0	Paused
CG3365-RB	drongo	111.28	0.785437	141.679	0	Paused
CG3411-RB	bs	8.04	0.0567535	141.665	8.63021e-140	Paused
CG3831-RA	CG3831	3.14	0.0222603	141.058	4.18245e-60	Paused
CG13895-RA	CG13895	51.52	0.365759	140.858	0	Paused
CG14764-RA	CG14764	35.48	0.251995	140.796	0	Paused
CG1451-RA	Apc	41.98	0.298866	140.464	0	Paused
CG8249-RA	CG8249	0.32	0.00228311	140.16	0.00232252	Paused
CG1707-RA	CG1707	20.18	0.144439	139.713	0	Paused
CG10076-RD	spir	80.78	0.580261	139.213	0	Paused
CG5639-RA	CG5639	0.06	0.00043153	139.04	1	Not_Paused
CG18525-RA	Spn5	31.24	0.224779	138.981	0	Paused
CG12864-RB	Su(var)2-HP2	42.72	0.307764	138.808	0	Paused
CG3566-RC	CG3566	32.88	0.237434	138.481	0	Paused
CG11556-RB	Rph	2.12	0.015322	138.363	1.38394e-33	Paused
CG9572-RA	CG9572	0.02	0.000144718	138.2	1	Not_Paused
CG12582-RA	CG12582	36.64	0.265328	138.093	0	Paused
CG15154-RA	Socs36E	294.74	2.13689	137.93	0	Paused
CG10043-RD	rtGEF	37.56	0.272454	137.858	0	Paused
CG7272-RA	CG7272	31.64	0.230095	137.508	0	Paused
CG10134-RA	beat-Va	0.04	0.000291248	137.34	1	Not_Paused
CG10168-RA	CG10168	0.18	0.00131062	137.34	1	Not_Paused
CG11922-RA	fd96Cb	0.1875	0.00136612	137.25	0.55924	Not_Paused
CG6131-RA	Cpr97Ea	0.04	0.000291971	137	1	Not_Paused
CG3850-RA	sug	4.86	0.0355105	136.861	5.33961e-94	Paused
CG2397-RA	Cyp6a13	1.04	0.00762301	136.429	6.77662e-18	Paused
CG32352-RB	CG32352	0.06	0.000441014	136.05	1	Not_Paused
CG3287-RC	CG3287	109.34	0.806461	135.58	0	Paused
CR32028-RA	CR32028	32.24	0.237934	135.5	0	Paused
CG17723-RD	ZnT63C	56.58	0.418099	135.327	0	Paused
CG33253-RA	CG33253	0.86	0.00635886	135.244	2.91971e-14	Paused
CG5546-RA	MED19	45.92	0.340588	134.825	0	Paused
CG3401-RA	betaTub60D	151.12	1.12403	134.445	0	Paused
CG33300-RA	Muc30E	1.76	0.0131209	134.137	4.42373e-33	Paused
CG9450-RA	tud	34.54	0.257999	133.876	0	Paused
CG17841-RA	CG17841	29.2	0.218561	133.601	0	Paused
CG9652-RB	DopR	0.08	0.000600858	133.143	1	Not_Paused
CG10596-RA	Msr-110	1.22	0.00918919	132.765	5.47005e-21	Paused
CG14472-RA	poe	58.84	0.444243	132.45	0	Paused
CG2064-RA	CG2064	33.52	0.254372	131.775	0	Paused
CG15162-RA	MESR3	73.52	0.558582	131.619	0	Paused
CG31216-RA	CG31216	36	0.273561	131.598	0	Paused
CG9109-RA	CG9109	0.42	0.00319564	131.429	0.000267899	Paused
CG4798-RD	l(2)k01209	107.14	0.817446	131.067	0	Paused
CG1090-RB	CG1090	0.52	0.00397007	130.98	2.06561e-06	Paused
CG5977-RB	spas	47.84	0.365367	130.937	0	Paused
CG5535-RC	CG5535	43.76	0.336676	129.977	0	Paused
CG9717-RA	CG9717	0.08	0.000615764	129.92	1	Not_Paused
CG8448-RD	mrj	22.24	0.171623	129.586	0	Paused
CG12789-RA	santa-maria	0.08	0.000617475	129.56	1	Not_Paused
CG17273-RA	CG17273	113.04	0.872737	129.524	0	Paused
CG7761-RB	pcs	32.52	0.251251	129.433	0	Paused
CG8913-RA	Irc	51.58	0.39864	129.39	0	Paused
CG3747-RA	Eaat1	0.6	0.00465718	128.833	9.99714e-09	Paused
CG6406-RB	CG6406	70.8	0.551267	128.431	0	Paused
CG17153-RA	CG17153	27.4	0.213415	128.389	0	Paused
CG5723-RB	Ten-m	61.58	0.48114	127.988	0	Paused
CG12002-RC	Pxn	12.96	0.101626	127.527	1.43589e-193	Paused
CG2374-RA	lbm	1.94	0.0152439	127.264	8.17323e-35	Paused
CG7044-RA	CG7044	29.06	0.228674	127.08	0	Paused
CG3139-RC	Syt1	0.02	0.000158078	126.52	1	Not_Paused
CG32446-RA	Atox1	31.42	0.248701	126.337	0	Paused
CG31414-RB	CG31414	0.12	0.000949968	126.32	1	Not_Paused
CG33113-RF	Rtnl1	52.26	0.414065	126.212	0	Paused
CG14470-RA	CG14470	0.02	0.000158579	126.12	1	Not_Paused
CG9005-RA	CG9005	53.3	0.423093	125.977	0	Paused
CG5585-RA	CG5585	18.32	0.145455	125.95	0	Paused
CG9452-RA	CG9452	0.3	0.00238284	125.9	0.00516559	Paused
CG8026-RB	CG8026	141.74	1.13292	125.11	0	Paused
CG8273-RA	CG8273	37.04	0.297787	124.384	0	Paused
CG2259-RA	Gclc	87.98	0.708026	124.261	0	Paused
CG10724-RA	flr	56.24	0.452675	124.239	0	Paused
CG7497-RB	CG7497	0.58	0.00466853	124.236	4.26308e-08	Paused
CG10385-RA	msl-1	56.5	0.454977	124.182	0	Paused
CG9126-RA	Stim	10.26	0.0827237	124.027	3.06317e-177	Paused
CG34396-RC	CG34396	0.42	0.00338696	124.005	7.98538e-05	Paused
CG14227-RB	CG14227	0.26	0.00209864	123.89	0.00823536	Paused
CG7129-RA	l(3)05822	47.18	0.381053	123.815	0	Paused
CG10011-RA	CG10011	28.78	0.232847	123.6	0	Paused
CG2368-RB	psq	19.02	0.154099	123.427	7.18241e-306	Paused
CG11655-RA	CG11655	6	0.0486891	123.231	3.70406e-113	Paused
CG16708-RA	CG16708	50.46	0.409684	123.168	0	Paused
CG13253-RB	CG13253	0.02	0.000162443	123.12	1	Not_Paused
CG7449-RB	hbs	1.9	0.0154836	122.71	8.90806e-31	Paused
CG4201-RA	ird5	47.28	0.385424	122.67	0	Paused
CG12206-RA	CG12206	4.02	0.0328068	122.536	1.39903e-76	Paused
CG2677-RA	eIF2B-beta	36.58	0.298658	122.481	0	Paused
CG5941-RA	CG5941	25.04	0.204499	122.446	0	Paused
CG12268-RA	CG12268	0.08	0.00065445	122.24	1	Not_Paused
CG17681-RA	CG17681	19.5	0.159705	122.1	0	Paused
CG3073-RA	l(1)G0144	38.72	0.318558	121.548	0	Paused
CG2310-RA	CG2310	58.06	0.479039	121.201	0	Paused
CG10260-RB	CG10260	24.58	0.202804	121.201	0	Paused
CG31651-RA	pgant5	17.42	0.144404	120.634	6.50511e-264	Paused
CG7639-RB	CG7639	14.06	0.116567	120.617	2.8484e-247	Paused
CG4319-RA	rpr	145.88	1.21173	120.39	0	Paused
CG2679-RD	gol	46.94	0.391255	119.973	0	Paused
CG1128-RC	alpha-Est9	32.74	0.274187	119.408	0	Paused
CG4860-RA	CG4860	67.7	0.567294	119.339	0	Paused
CG18372-RB	AttB	0.9	0.00754717	119.25	1.66761e-14	Paused
CG3268-RA	phtf	28.06	0.23694	118.427	0	Paused
CG10118-RA	ple	0.02	0.000169005	118.34	1	Not_Paused
CG12576-RA	CG12576	17	0.143665	118.33	6.13426e-300	Paused
CG8414-RA	CG8414	32.16	0.27217	118.161	0	Paused
CG4535-RA	FKBP59	54.96	0.465897	117.966	0	Paused
CG30483-RA	Prosap	25.58	0.216943	117.911	0	Paused
CG17610-RA	grk	17.76	0.150952	117.654	0	Paused
CG4133-RA	CG4133	5.5	0.0467602	117.621	2.847e-99	Paused
CG14982-RB	CG14982	17.54	0.149227	117.539	4.02075326090555e-316	Paused
CG16738-RA	slp1	1.4	0.0119617	117.04	9.96152e-25	Paused
CG10924-RA	CG10924	0.96	0.00820399	117.016	2.61594e-15	Paused
CG8811-RA	muskelin	13.88	0.118628	117.005	1.81207e-251	Paused
CG7990-RB	CG7990	1.04	0.00890585	116.777	2.59706e-16	Paused
CG10426-RA	CG10426	19.56	0.168436	116.127	0	Paused
CG8779-RB	nrm	0.06	0.000519439	115.509	1	Not_Paused
CG15879-RA	CG15879	21.12	0.183246	115.255	0	Paused
CG4790-RA	fs(1)M3	0.06	0.000522102	114.92	1	Not_Paused
CG13969-RA	bwa	22.84	0.198828	114.873	0	Paused
CG33217-RA	CG33217	13.88	0.122102	113.675	9.13996e-249	Paused
CG16720-RB	5-HT1A	0.02	0.000176211	113.5	1	Not_Paused
CG6817-RA	foi	34.74	0.307054	113.14	0	Paused
CG9281-RB	CG9281	47.62	0.421191	113.06	0	Paused
CG18557-RA	CG18557	10.84	0.0960512	112.856	1.9654e-208	Paused
CG8029-RB	CG8029	112.52	1.00478	111.985	0	Paused
CG4448-RA	wda	26.3	0.235084	111.875	0	Paused
CG9792-RA	yellow-e	0.04	0.000359389	111.3	1	Not_Paused
CG10630-RA	CG10630	104.32	0.938272	111.183	0	Paused
CG16833-RG	CG16833	16.72	0.150929	110.78	2.97482e-271	Paused
CG42336-RB	CG42336	26.94	0.243201	110.772	0	Paused
CG16728-RA	Git	43.2	0.390564	110.609	0	Paused
CG30418-RA	nord	0.68	0.00615667	110.449	6.60256e-09	Paused
CG6703-RB	Caki	17.96	0.163038	110.158	8.73534e-278	Paused
CG4733-RB	CG4733	0.4	0.00363245	110.119	0.000678678	Paused
CG10563-RA	l(2)37Cd	16.34	0.148605	109.956	4.38845e-306	Paused
CG18507-RA	CG18507	0.08	0.000728863	109.76	1	Not_Paused
CG5722-RA	Npc1a	19.32	0.176368	109.544	3.89823723356494e-318	Paused
CG8086-RA	CG8086	3.58	0.032748	109.32	1.02385e-60	Paused
CG9475-RC	Rpt3R	13.68	0.125696	108.834	9.8161e-261	Paused
CG4356-RA	mAcR-60C	0.04	0.000368087	108.67	1	Not_Paused
CG13321-RA	CG13321	0.46	0.00424328	108.407	5.07074e-07	Paused
CG5575-RA	ken	45.04	0.415706	108.346	0	Paused
CG4879-RC	RecQ5	16.44	0.151847	108.267	2.09537e-288	Paused
CG7212-RA	cdm	27.02	0.249715	108.204	0	Paused
CG1806-RA	CG1806	1.20408	0.0111332	108.152	1.34902e-19	Paused
CG9480-RA	Glycogenin	27.38	0.25323	108.123	0	Paused
CG42565-RA	CG42565	13.46	0.124821	107.835	6.41714e-257	Paused
CR33939-RA	pncr004:X	0.06	0.000556483	107.82	1	Not_Paused
CG4213-RA	CG4213	0.04	0.000371333	107.72	1	Not_Paused
CG4717-RA	kni	0.34	0.00317797	106.987	0.00133735	Paused
CG9414-RA	Drep-4	41.22	0.385321	106.976	0	Paused
CG12437-RB	raw	5.66	0.0529112	106.972	7.17766e-96	Paused
CG6776-RA	CG6776	8.98	0.0842881	106.539	1.89602e-170	Paused
CG17436-RA	vtd	27.78	0.260814	106.513	0	Paused
CG7021-RB	Ela	0.74	0.00695048	106.468	2.59915e-12	Paused
CG3428-RA	pall	26.3	0.248	106.048	0	Paused
CG14855-RA	CG14855	12.14	0.114737	105.807	1.72809e-224	Paused
CG9025-RA	Fem-1	34.36	0.326154	105.349	0	Paused
CG10109-RA	L	17.76	0.168834	105.192	2.1762e-269	Paused
CG7889-RA	CG7889	20.6	0.196455	104.859	0	Paused
CG1105-RA	CG1105	24.4	0.232847	104.79	0	Paused
CG1838-RA	myoglianin	11.38	0.108605	104.783	4.15274e-193	Paused
CG6264-RA	Best1	16.74	0.160163	104.518	1.08718e-266	Paused
CG5709-RA	ari-2	22.2	0.212987	104.232	0	Paused
CG33323-RA	Fer1	0.02	0.000192567	103.86	1	Not_Paused
CG4500-RA	CG4500	4.8	0.0462535	103.776	1.20987e-86	Paused
CG8985-RA	DmsR-1	0.38	0.00367387	103.433	0.00711581	Paused
CG12196-RA	egg	29.12	0.281887	103.304	0	Paused
CG10939-RA	Sip1	0.23913	0.00231593	103.255	1	Not_Paused
CG11940-RA	jog	36.38	0.353034	103.05	0	Paused
CG9003-RD	CG9003	10.18	0.0988287	103.007	1.42516e-180	Paused
CG3849-RB	Lasp	33.1	0.321752	102.874	0	Paused
CG12800-RA	Cyp6d4	24.5	0.238739	102.623	0	Paused
CG31445-RA	CG31445	0.96	0.00937333	102.418	6.48687e-14	Paused
CG6310-RA	CG6310	11.58	0.113086	102.4	2.75491e-217	Paused
CG31793-RA	CG31793	9.26	0.0904577	102.368	1.16571e-155	Paused
CG9393-RA	CG9393	27.12	0.265111	102.297	0	Paused
CG31196-RD	14-3-3epsilon	136.66	1.3364	102.26	0	Paused
CG6910-RB	CG6910	0.06	0.000587544	102.12	1	Not_Paused
CG1049-RA	Cct1	252.3	2.47187	102.068	0	Paused
CG7649-RC	Neu3	90.66	0.889402	101.934	0	Paused
CG16798-RA	CG16798	0.02	0.000196232	101.92	1	Not_Paused
CG7540-RA	M6	9.88	0.0971112	101.739	4.79954e-183	Paused
CG9092-RA	Gal	0.1	0.000982962	101.733	1	Not_Paused
CG6760-RA	l(3)70Da	8.32	0.0819346	101.544	3.15931e-144	Paused
CG7893-RB	vav	11.12	0.109647	101.416	1.43998e-180	Paused
CG8428-RE	spin	138.4	1.36804	101.167	0	Paused
CG8947-RA	26-29-p	22.08	0.218913	100.862	0	Paused
CG8502-RD	Cpr49Ac	0.06	0.000597729	100.38	1	Not_Paused
CG10570-RA	CG10570	0.54	0.00538358	100.305	2.63269e-08	Paused
CG7393-RA	p38b	27.06	0.269822	100.288	0	Paused
CG2246-RA	CG2246	5.46	0.0547148	99.7902	4.72769e-102	Paused
CG8532-RE	lqf	19.06	0.191656	99.4489	0	Paused
CG14425-RB	CG14425	38.96	0.392	99.3878	0	Paused
CG14478-RA	CG14478	61.82	0.623059	99.2201	0	Paused
CG9994-RA	Rab9	10	0.101634	98.3923	9.73956e-174	Paused
CG4167-RA	Hsp67Ba	0.38	0.00386349	98.3567	5.47097e-05	Paused
CG11750-RA	CG11750	27.96	0.284569	98.2538	0	Paused
CG8211-RA	CG8211	15.16	0.154465	98.1451	8.29217e-259	Paused
CG15101-RA	Jheh1	3.72	0.0379661	97.9821	4.30006e-68	Paused
CG7678-RA	CG7678	7.44	0.0762834	97.531	4.17991e-130	Paused
CG10527-RA	CG10527	35.98	0.369944	97.2578	0	Paused
CG12843-RA	Tsp42Ei	0.12	0.00123533	97.14	1	Not_Paused
CG10261-RA	aPKC	11.34	0.116918	96.9914	6.22746e-178	Paused
CG4919-RA	Gclm	101.12	1.04376	96.8805	0	Paused
CG3678-RA	CG3678	9.3	0.0964187	96.4543	2.6565e-163	Paused
CG10236-RA	LanA	156.12	1.62327	96.1765	0	Paused
CG8380-RA	DAT	0.52	0.00540791	96.1554	4.63349e-06	Paused
CG9815-RB	CG9815	1.08	0.011236	96.12	9.53052e-17	Paused
CG17734-RB	CG17734	68.58	0.713921	96.0611	0	Paused
CG34124-RA	CG34124	0.52	0.00542602	95.8346	5.32306e-06	Paused
CG4414-RA	Ugt58Fa	7.58	0.0791644	95.7501	6.8703e-138	Paused
CG8301-RA	CG8301	2.1	0.0219849	95.52	1.87126e-36	Paused
CG33158-RB	CG33158	4.3	0.0451626	95.2115	4.18455e-61	Paused
CG6543-RA	CG6543	46.2	0.48552	95.1558	0	Paused
CG4027-RD	Act5C	306.24	3.22324	95.0101	0	Paused
CG6210-RB	wls	12.54	0.132358	94.7429	2.38953e-219	Paused
CG7062-RA	Rab-RP3	22.3	0.235452	94.7114	0	Paused
CG17278-RA	CG17278	106.22	1.12682	94.2651	0	Paused
CG15669-RK	MESK2	31	0.328888	94.2571	0	Paused
CG4670-RA	CG4670	18.86	0.200668	93.9862	0	Paused
CG5730-RA	AnnIX	96.6	1.02847	93.9259	0	Paused
CG12075-RA	CG12075	1.86	0.0198122	93.8817	1.18391e-27	Paused
CG10637-RC	Nak	12.42	0.132466	93.7596	3.72878e-206	Paused
CG7004-RB	fwd	60.62	0.646995	93.6948	0	Paused
CG1765-RA	EcR	4.1	0.0439539	93.2796	3.10188e-61	Paused
CG6297-RB	JIL-1	37.12	0.398109	93.2407	0	Paused
CG34043-RB	CG34043	0.44	0.00471976	93.225	3.88409e-06	Paused
CG32425-RC	CG32425	15.44	0.166122	92.9436	1.8819e-276	Paused
CG6023-RA	CG6023	0.02	0.000215193	92.94	1	Not_Paused
CG9424-RA	bocksbeutel	31.1	0.334855	92.8759	0	Paused
CG8201-RB	par-1	33.12	0.356975	92.7796	0	Paused
CG3979-RB	Indy	0.92	0.00992635	92.6826	2.40292e-13	Paused
CG14801-RB	CG14801	29	0.315004	92.0624	0	Paused
CG10245-RB	Cyp6a20	31.14	0.338934	91.8763	0	Paused
CG1659-RA	unc-119	10.98	0.119551	91.8435	6.05106e-194	Paused
CG5355-RA	CG5355	24.8	0.27013	91.8077	0	Paused
CG4586-RA	CG4586	0.94	0.0102469	91.7355	1.02395e-14	Paused
CG5939-RA	Prm	0.32	0.00349418	91.581	0.0179812	Not_Paused
CG5557-RA	sqz	16.64	0.181908	91.4749	2.74266e-268	Paused
CG12283-RA	kek1	22.9	0.25068	91.3514	0	Paused
CG32685-RC	CG32685	19.8	0.217335	91.1037	1.92165e-305	Paused
CG4896-RD	CG4896	47.88	0.525794	91.0623	0	Paused
CG1830-RB	PhKgamma	13.48	0.148073	91.0363	1.26837e-208	Paused
CG2092-RB	scra	51.98	0.571518	90.9508	0	Paused
CG2009-RA	bip2	17.84	0.196945	90.5838	4.18668e-284	Paused
CR31400-RA	Hsromega	308.36	3.41387	90.3255	0	Paused
CG15890-RA	CG15890	1.56	0.0172738	90.3104	2.95273e-22	Paused
CG12767-RA	Dip3	3.26	0.036246	89.9411	3.57023e-58	Paused
CG8239-RA	CG8239	8.1	0.0901684	89.8319	3.65107e-144	Paused
CG12244-RA	lic	17.12	0.190998	89.6342	5.21487e-298	Paused
CG6235-RA	tws	1.14	0.0127357	89.5119	1.06597e-16	Paused
CG5820-RC	Gp150	16.38	0.183116	89.4513	4.48952e-269	Paused
CG2519-RA	CG2519	20.2	0.226565	89.1575	7.65353910189916e-316	Paused
CG2079-RA	Dok	11.88	0.133272	89.141	5.66096e-196	Paused
CG15211-RB	CG15211	25.66	0.287974	89.1052	0	Paused
CG9989-RA	CG9989	0.08	0.000899281	88.96	1	Not_Paused
CG32227-RA	gogo	0.64	0.00720758	88.7954	4.46028e-07	Paused
CG5999-RB	CG5999	0.06	0.000679348	88.32	1	Not_Paused
CG1391-RA	sol	17.2	0.195173	88.1269	1.34581999730218e-317	Paused
CG7850-RA	puc	112.04	1.27228	88.0623	0	Paused
CG42275-RH	alpha-Man-I	10.34	0.11769	87.8577	3.69006e-152	Paused
CG10702-RA	CG10702	0.04	0.00045683	87.56	1	Not_Paused
CG31688-RB	CG31688	0.38	0.00434041	87.5493	0.0048598	Paused
CG16732-RA	CG16732	0.18	0.00206044	87.36	1	Not_Paused
CG32000-RD	CG32000	26.26	0.30262	86.7754	0	Paused
CG10847-RB	enc	18.24	0.21038	86.7001	5.87761e-289	Paused
CG4341-RA	CG4341	0.02	0.000231595	86.3575	1	Not_Paused
CG8151-RB	Tfb1	43.9	0.509408	86.1785	0	Paused
CG9312-RA	CG9312	2.62	0.0304348	86.0857	1.08349e-46	Paused
CG12142-RA	Tsp42Eg	0.46	0.00534889	85.9991	2.45393e-05	Paused
CG6043-RD	CG6043	0.02	0.000232883	85.88	1	Not_Paused
CG9391-RA	CG9391	38.88	0.452849	85.8565	0	Paused
CG33110-RA	CG33110	0.06	0.000701754	85.5	1	Not_Paused
CG6680-RA	CG6680	3.2	0.0374651	85.4128	1.8548e-54	Paused
CG7946-RA	CG7946	30.16	0.353261	85.376	0	Paused
CG31096-RA	Lgr3	0.8	0.00937165	85.3638	3.74676e-10	Paused
CG8671-RA	CG8671	16.86	0.19785	85.2161	1.65073e-248	Paused
CG11253-RA	CG11253	0.4	0.00470114	85.0857	2.59539e-05	Paused
CG18445-RA	CG18445	55.56	0.65358	85.0088	0	Paused
CG1554-RA	RpII215	35.48	0.417896	84.9015	0	Paused
CG1938-RD	Dlic	16.28	0.191756	84.8996	9.03254e-264	Paused
CG10904-RA	CG10904	38.2	0.451488	84.6092	0	Paused
CG4994-RB	Mpcp	50.8	0.600465	84.6012	0	Paused
CG31052-RA	Nha2	0.16	0.00189322	84.512	1	Not_Paused
CG12119-RA	CG12119	0.02	0.000237304	84.28	1	Not_Paused
CG33980-RA	Vsx2	0.98	0.0116362	84.2198	3.58676e-12	Paused
CG17665-RB	CG17665	20.54	0.244507	84.0057	0	Paused
CG4099-RA	Sr-CI	0.08	0.000952835	83.96	1	Not_Paused
CG11284-RA	CG11284	14.12	0.168344	83.8759	1.67948e-220	Paused
CG3361-RA	mrt	31.14	0.371324	83.862	0	Paused
CG6695-RA	CG6695	36.56	0.436146	83.8251	0	Paused
CG7962-RA	CdsA	19.26	0.230128	83.6925	0	Paused
CG4943-RA	lack	22.08	0.26465	83.4309	0	Paused
CG12031-RA	MED14	100.26	1.20425	83.2553	0	Paused
CG3576-RB	Lag1	10.8	0.129904	83.1386	5.18475e-174	Paused
CG1915-RC	sls	0.98	0.0117906	83.1174	7.77964e-12	Paused
CG32372-RA	CG32372	0.06	0.00072263	83.03	1	Not_Paused
CG18410-RA	CG18410	6.4	0.0772443	82.8541	3.97544e-112	Paused
CG14358-RB	CG14358	0.02	0.000241429	82.84	1	Not_Paused
CG13140-RA	dpr19	0.435897	0.00526968	82.7179	0.00487627	Paused
CG4068-RC	CG4068	29.86	0.364106	82.0091	0	Paused
CG8614-RA	Neos	28.72	0.35094	81.8373	0	Paused
CG1228-RD	Ptpmeg	3.26	0.0398654	81.7752	1.99706e-51	Paused
CG31122-RB	CG31122	25.46	0.311575	81.7138	0	Paused
CG17894-RC	cnc	19.96	0.245428	81.3275	1.04568e-290	Paused
CG31100-RA	CG31100	0.170213	0.00209937	81.078	1	Not_Paused
CG8405-RA	CG8405	9.64	0.118961	81.0351	1.43003e-142	Paused
CG3074-RB	CG3074	0.08	0.000987557	81.008	1	Not_Paused
CG8726-RB	CG8726	36.64	0.452465	80.9786	0	Paused
CG31436-RA	CG31436	12.04	0.149102	80.7499	1.83864e-216	Paused
CG1968-RB	CG1968	29.48	0.36551	80.6544	0	Paused
CG17337-RA	CG17337	62.98	0.78436	80.2947	0	Paused
CG6613-RA	CG6613	21.88	0.272621	80.258	0	Paused
CG8964-RA	CG8964	1.96	0.0244283	80.2349	1.24087e-32	Paused
CG31764-RB	vir-1	8.48	0.105738	80.1984	4.49265e-152	Paused
CG1532-RA	CG1532	14.52	0.181171	80.1451	2.50709e-254	Paused
CG9739-RD	fz2	1.46	0.0182228	80.1194	3.25529e-19	Paused
CG9338-RA	CG9338	7.74	0.0966719	80.0646	1.00852e-134	Paused
CG2872-RB	AlstR	0.02	0.000250103	79.9671	1	Not_Paused
CG17818-RA	rdgBbeta	15.7	0.196549	79.8784	7.72022e-270	Paused
CG14207-RA	CG14207	7.6	0.0952712	79.7723	1.37759e-119	Paused
CG15085-RA	edl	79.32	0.994982	79.72	0	Paused
CG18490-RB	CG18490	11.76	0.147523	79.7166	1.70457e-212	Paused
CG31706-RA	CG31706	0.06	0.000753012	79.68	1	Not_Paused
CG34437-RA	CG34437	0.8	0.0100756	79.4	1.31852e-12	Paused
CG8583-RA	sec63	29	0.365256	79.3963	0	Paused
CG10344-RB	CG10344	17.56	0.221248	79.3681	2.49208737431473e-317	Paused
CG11617-RA	CG11617	1.08	0.0136112	79.3462	7.6595e-17	Paused
CG32672-RA	Atg8a	36.26	0.457616	79.2367	0	Paused
CG15247-RA	CG15247	0.04	0.000505306	79.16	1	Not_Paused
CG5428-RB	CG5428	8.28	0.104703	79.081	2.90711e-148	Paused
CG31370-RB	CG31370	17.18	0.217778	78.8878	2.00767e-306	Paused
CG5206-RB	bon	11.86	0.150933	78.5779	1.04625e-170	Paused
CG33138-RA	CG33138	22.48	0.286206	78.5449	0	Paused
CG15130-RA	CG15130	0.06	0.000766284	78.3	1	Not_Paused
CG1828-RA	dre4	61.18	0.781898	78.2455	0	Paused
CG9774-RA	rok	8.88	0.113698	78.1014	1.07093e-140	Paused
CG14226-RA	dome	12.12	0.156081	77.6518	1.52782e-186	Paused
CG8709-RA	CG8709	31.64	0.407755	77.5957	0	Paused
CG34395-RB	nub	0.02	0.000257832	77.57	1	Not_Paused
CG9494-RA	Tsp29Fa	0.12	0.00155602	77.12	1	Not_Paused
CG3584-RB	qkr58E-3	10.48	0.13601	77.0534	1.88292e-183	Paused
CG33542-RB	upd3	7.32	0.0952043	76.8873	2.78459e-111	Paused
CG18473-RA	CG18473	2.2	0.0286145	76.8842	4.46061e-37	Paused
CG11790-RB	CG11790	28.46	0.370272	76.8624	0	Paused
CG4269-RA	CG4269	2.54	0.0330477	76.8585	2.56418e-44	Paused
CG5958-RA	CG5958	21.82	0.284062	76.8142	0	Paused
CG8100-RA	CG8100	0.08	0.00104167	76.8	1	Not_Paused
CG1901-RB	mav	1	0.0130318	76.7353	7.15556e-15	Paused
CG4389-RA	CG4389	21.34	0.279307	76.4034	0	Paused
CG3836-RA	stwl	7.94	0.104207	76.1944	3.71967e-122	Paused
CG4746-RA	mab-21	188.12	2.46917	76.1876	0	Paused
CG7135-RA	CG7135	0.96	0.0126078	76.1432	2.56687e-14	Paused
CG4353-RC	hep	7.9	0.103924	76.0169	2.5738e-120	Paused
CG9386-RA	CG9386	21.6	0.284175	76.0095	0	Paused
CG1740-RB	Ntf-2	13.8	0.181865	75.8803	7.35279e-238	Paused
CG2331-RA	TER94	38.08	0.503374	75.6495	0	Paused
CG7881-RA	CG7881	0.4	0.00529294	75.5724	0.00077627	Paused
CG8884-RF	Sap47	7.98	0.105677	75.5129	4.29984e-115	Paused
CG32512-RA	CG32512	11.36	0.150618	75.4224	1.10799e-178	Paused
CG9528-RA	retm	7.68	0.101976	75.3118	2.42943e-117	Paused
CG1403-RA	2016-09-01	16.88	0.225063	75.0012	6.96492e-278	Paused
CG42303-RA	CG42303	47.26	0.630759	74.9256	0	Paused
CG12484-RD	CG12484	0.04	0.000534375	74.8538	1	Not_Paused
CG11567-RA	Cpr	12.58	0.168112	74.831	1.19421e-199	Paused
CG13902-RB	CG13902	21.62	0.289728	74.6218	0	Paused
CG7411-RA	ort	0.04	0.000536049	74.62	1	Not_Paused
CG30420-RB	Atf-2	0.22	0.00295508	74.448	0.773978	Not_Paused
CG8032-RA	CG8032	20.66	0.277718	74.3919	0	Paused
CG5366-RA	CG5366	24	0.323106	74.2791	0	Paused
CG32635-RA	CG32635	0.02	0.000269566	74.1933	1	Not_Paused
CG12768-RA	CG12768	8.76	0.118144	74.1469	1.13942e-127	Paused
CG9776-RA	CG9776	29.2	0.393988	74.1139	0	Paused
CG6232-RB	CG6232	0.82	0.0110675	74.0906	6.80848e-11	Paused
CG15738-RA	CG15738	10.24	0.138402	73.9876	1.45985e-178	Paused
CG1665-RA	CG1665	13.24	0.179054	73.9442	3.89888e-234	Paused
CG11064-RA	Rfabg	0.02	0.000270709	73.88	1	Not_Paused
CG10536-RA	cbx	0.96	0.0129991	73.8514	3.48258e-15	Paused
CG7623-RA	sll	15.46	0.209537	73.7818	9.35603e-263	Paused
CG15312-RA	CG15312	2.56	0.0347294	73.7127	3.61793e-37	Paused
CG5414-RB	CG5414	6.92	0.0939263	73.6748	9.35398e-113	Paused
CG33462-RA	CG33462	0.4	0.00543478	73.6	0.000187072	Paused
CG8523-RA	Mdr50	0.135135	0.00183959	73.4595	1	Not_Paused
CG1241-RA	Atg2	36.56	0.499837	73.1438	0	Paused
CG2116-RA	CG2116	53	0.724765	73.1271	0	Paused
CG15864-RB	CG15864	0.755556	0.0103627	72.9111	2.45806e-10	Paused
CG3541-RB	pio	0.04	0.000548881	72.8756	1	Not_Paused
CG32066-RC	CG32066	18.76	0.25753	72.8458	0	Paused
CG18041-RA	dgt1	33.3542	0.458463	72.7522	0	Paused
CG9159-RA	Kr-h2	16.98	0.234177	72.5092	3.35832e-302	Paused
CG8814-RA	CG8814	12.48	0.172516	72.3411	4.73818e-212	Paused
CG10889-RA	CG10889	18.22	0.253197	71.9598	2.01462315615605e-310	Paused
CG6575-RA	glec	37.28	0.520336	71.646	0	Paused
CG6439-RA	CG6439	16.48	0.230036	71.641	1.4412e-274	Paused
CG33094-RB	Synd	16.74	0.233713	71.6264	2.3053e-254	Paused
CG18815-RA	CG18815	20.5	0.286773	71.4851	0	Paused
CG30345-RA	CG30345	4.14	0.057971	71.415	3.87077e-67	Paused
CG33545-RB	nab	0.04	0.000561246	71.27	1	Not_Paused
CG15739-RA	CG15739	5.62	0.0789474	71.1867	9.80001e-96	Paused
CG6151-RA	CG6151	8.08	0.114018	70.8661	1.0583e-123	Paused
CG6783-RA	CG6783	93.36	1.31826	70.8204	0	Paused
CG6030-RB	ATPsyn-d	70.7	0.998836	70.7824	0	Paused
CG1265-RB	CG1265	27.24	0.384977	70.7576	0	Paused
CG30118-RC	CG30118	17.74	0.250875	70.7124	6.14051e-262	Paused
CG8663-RC	nrv3	0.06	0.00085034	70.56	1	Not_Paused
CG7904-RA	put	15.74	0.223421	70.45	3.36168e-245	Paused
CG18547-RA	CG18547	1.6	0.0227412	70.3568	1.4963e-25	Paused
CG15855-RA	Eip63F-1	0.06	0.00085317	70.326	1	Not_Paused
CG18069-RG	CaMKII	0.18	0.00256674	70.128	1	Not_Paused
CG30090-RA	CG30090	0.92	0.0131579	69.92	2.08457e-14	Paused
CG3838-RA	CG3838	7.56	0.108135	69.9127	1.79986e-131	Paused
CG9196-RA	spz6	4.92	0.0704128	69.8737	2.03287e-79	Paused
CG9247-RA	CG9247	22.4	0.322217	69.5183	0	Paused
CG8791-RA	CG8791	1.2	0.0172638	69.5094	6.48942e-18	Paused
CG6721-RA	Gap1	49.98	0.719418	69.4728	0	Paused
CG8090-RB	CG8090	12.04	0.173437	69.4198	8.04271e-204	Paused
CG11821-RA	Cyp12a5	4.9	0.0706494	69.3566	8.53981e-82	Paused
CG12110-RC	Pld	58.7	0.847819	69.2365	0	Paused
CG8411-RA	gcl	22.38	0.323277	69.2286	0	Paused
CG11783-RA	Hr96	14.36	0.20746	69.218	1.27947e-227	Paused
CG7320-RA	CG7320	0.04	0.000578035	69.2	1	Not_Paused
CG17077-RB	pnt	121.9	1.7631	69.1394	0	Paused
CG31140-RF	CG31140	3.52	0.0509725	69.0568	5.75148e-48	Paused
CG11471-RD	Aats-ile	27.64	0.400411	69.029	0	Paused
CG14196-RA	CG14196	0.16	0.00233184	68.6154	1	Not_Paused
CG9684-RA	CG9684	23.22	0.339083	68.4788	0	Paused
CG17762-RG	tomosyn	7.78	0.114062	68.2088	2.59425e-132	Paused
CG30403-RB	CG30403	2.92	0.042879	68.0986	8.80381e-48	Paused
CG31778-RA	CG31778	0.58	0.00851789	68.092	6.82978e-08	Paused
CG6428-RA	CG6428	20.68	0.303802	68.0707	0	Paused
CG15309-RA	CG15309	2.12	0.0313062	67.7182	1.10578e-30	Paused
CG6364-RB	CG6364	17.42	0.257566	67.6333	5.4725e-282	Paused
CG31363-RH	Jupiter	97.98	1.44897	67.6206	0	Paused
CG9307-RA	Cht5	0.34	0.00503187	67.5693	0.00385236	Paused
CG42396-RA	wech	53.14	0.78886	67.363	0	Paused
CG9427-RA	CG9427	0.36	0.00534759	67.32	0.00266348	Paused
CG8713-RA	CG8713	0.32	0.0047553	67.2933	0.0218994	Not_Paused
CG4211-RC	nonA	5.36	0.0798361	67.1376	1.39268e-79	Paused
CG5165-RA	Pgm	12.5	0.186456	67.0401	7.33119e-207	Paused
CG17270-RA	CG17270	1.96	0.0293088	66.874	1.2419e-30	Paused
CG5854-RB	CG5854	31.84	0.47735	66.7016	0	Paused
CG32447-RB	CG32447	0.02	0.000299963	66.675	1	Not_Paused
CG6417-RA	Oatp33Eb	0.02	0.00030003	66.66	1	Not_Paused
CG3532-RB	CG3532	13.74	0.206652	66.4886	2.66065e-215	Paused
CG10083-RA	CG10083	16.54	0.248819	66.4741	1.37902e-270	Paused
CG33555-RH	btsz	0.36	0.00541728	66.4541	0.00678571	Paused
CG9446-RA	coro	39.44	0.593921	66.4061	0	Paused
CG8491-RA	kto	19.38	0.292382	66.2832	1.49261e-287	Paused
CG8566-RB	unc-104	3.9	0.0588608	66.2581	1.10072e-61	Paused
CG15005-RA	CG15005	0.06	0.000906071	66.22	1	Not_Paused
CG8877-RA	Prp8	33.5	0.507131	66.0579	0	Paused
CG5241-RA	Taspase1	12.8	0.193863	66.0259	4.61111e-219	Paused
CG17193-RB	CG17193	0.76	0.0115352	65.8854	1.00446e-09	Paused
CG7115-RA	CG7115	7.34	0.111447	65.8606	4.21664e-115	Paused
CG1710-RC	Hcf	11.42	0.174067	65.6071	9.4073e-164	Paused
CG12029-RB	CG12029	0.02	0.000305052	65.5625	1	Not_Paused
CG12622-RA	Gr10b	0.06	0.000915751	65.52	1	Not_Paused
CG5269-RA	vib	16.64	0.253979	65.5172	7.30112e-245	Paused
CG32104-RB	CG32104	4.1	0.0625931	65.5024	3.39915e-66	Paused
CG3085-RA	CG3085	0.92	0.0140468	65.4952	4.12117e-13	Paused
CG17929-RB	CG17929	0.04	0.000611621	65.4	1	Not_Paused
CG11208-RA	CG11208	22.48	0.343878	65.3719	0	Paused
CG4768-RA	CG4768	10.04	0.153679	65.331	1.84321e-157	Paused
CG16820-RA	CG16820	0.22	0.00336788	65.3231	1	Not_Paused
CG10095-RA	dpr15	0.02	0.00030722	65.1	1	Not_Paused
CG6834-RA	CG6834	0.08	0.00123115	64.98	1	Not_Paused
CG8189-RB	ATPsyn-b	44.6	0.688259	64.8012	0	Paused
CG9710-RA	nudC	19.6042	0.302606	64.7844	3.29713993936893e-311	Paused
CG40080-RA	Haspin	6.62	0.102323	64.6968	1.21757e-92	Paused
CG17947-RA	alpha-Cat	11.12	0.171934	64.6761	6.92153e-157	Paused
CG4928-RA	CG4928	0.54	0.0083631	64.5694	1.40873e-05	Paused
CG2065-RA	CG2065	8.98	0.13913	64.5438	2.39035e-153	Paused
CG10133-RA	CG10133	18.58	0.288117	64.4878	0	Paused
CG6746-RA	CG6746	15.64	0.242754	64.4275	8.20396e-272	Paused
CG12162-RB	CG12162	22.72	0.353588	64.2556	0	Paused
CG34417-RJ	CG34417	16.76	0.260912	64.2361	4.88328e-230	Paused
CG9020-RA	Aats-arg	22.18	0.345513	64.1943	0	Paused
CG17508-RA	CG17508	21.68	0.338938	63.9646	0	Paused
CG4272-RA	CG4272	16.88	0.264976	63.7039	1.30037e-259	Paused
CG11906-RA	CG11906	16.18	0.254063	63.6849	2.73325e-264	Paused
CG4476-RB	CG4476	0.02	0.000314663	63.56	1	Not_Paused
CG15083-RA	CG15083	29.14	0.458576	63.5446	0	Paused
CG33714-RB	CG33714	46.46	0.731278	63.5327	0	Paused
CG6192-RA	Reps	19.7	0.310149	63.5179	7.86853e-299	Paused
CG30359-RB	CG30359	0.06	0.00094518	63.48	1	Not_Paused
CG8369-RA	CG8369	0.1	0.00157729	63.4	1	Not_Paused
CG9914-RA	CG9914	0.2	0.00315706	63.35	0.716476	Not_Paused
CG1374-RA	tsh	68.5	1.08249	63.2802	0	Paused
CG2852-RA	CG2852	48.7	0.772003	63.0826	0	Paused
CG16782-RA	CG16782	0.06	0.000953289	62.94	1	Not_Paused
CG42289-RA	Ir60b	0.04	0.000635728	62.92	1	Not_Paused
CG13366-RA	CG13366	3.02	0.0480388	62.8659	8.14117e-48	Paused
CG8637-RA	trc	29.02	0.46168	62.8574	0	Paused
CG18347-RA	CG18347	10.9	0.173521	62.8166	5.07988e-170	Paused
CG4634-RA	Nurf-38	31.92	0.508302	62.7973	0	Paused
CG11085-RA	CG11085	0.04	0.000638026	62.6933	1	Not_Paused
CG34357-RA	CG34357	0.4	0.00639719	62.5275	0.00350017	Paused
CG7110-RB	CG7110	8.7	0.139333	62.4404	2.60644e-128	Paused
CG32112-RB	CG32112	3.38	0.0541919	62.3709	9.66789e-52	Paused
CG6988-RA	Pdi	136.14	2.18329	62.3555	0	Paused
CG33114-RE	Gyc32E	0.04	0.000643501	62.16	1	Not_Paused
CG4012-RA	gek	13.92	0.224756	61.9338	2.41027e-207	Paused
CG9527-RA	CG9527	7.36	0.118837	61.9336	3.15277e-118	Paused
CG12004-RA	CG12004	20.06	0.324584	61.8021	0	Paused
CG4467-RB	CG4467	0.12	0.00194229	61.7829	1	Not_Paused
CG10311-RA	CG10311	3.26	0.0528814	61.6474	6.18998e-48	Paused
CG4825-RA	CG4825	11.12	0.18046	61.6204	5.87706e-174	Paused
CG15236-RA	CG15236	0.34	0.00551948	61.6	0.00487627	Paused
CG4976-RA	Mes-4	26.92	0.437139	61.5823	0	Paused
CG6957-RB	Oscillin	6.12	0.0993848	61.5789	1.86804e-99	Paused
CG6522-RA	CG6522	22.2	0.360518	61.5781	0	Paused
CG8443-RA	CG8443	15	0.243794	61.5272	5.02019e-220	Paused
CG8793-RA	l(3)76BDm	18.82	0.306483	61.4063	1.30317e-287	Paused
CG7590-RB	scyl	54.56	0.889862	61.3129	0	Paused
CG17686-RD	DIP1	12.78	0.20848	61.3009	8.63091e-197	Paused
CG1941-RA	CG1941	0.16	0.00261097	61.28	1	Not_Paused
CG7364-RA	TM9SF4	25.16	0.411336	61.1666	0	Paused
CG8091-RA	Nc	21.3	0.348716	61.0813	0	Paused
CG7705-RB	CG7705	9.82	0.160902	61.0308	4.77204e-157	Paused
CG8542-RA	Hsc70-5	97.68	1.60269	60.9474	0	Paused
CG7951-RA	sima	9.36	0.153579	60.946	2.19941e-143	Paused
CG4769-RA	CG4769	44.7	0.735857	60.7455	0	Paused
CG31999-RA	CG31999	0.04	0.000660575	60.5533	1	Not_Paused
CG14642-RB	CG14642	34.76	0.574483	60.5066	0	Paused
CG1044-RB	dos	75.82	1.25372	60.476	0	Paused
CG31886-RB	CG31886	3.12	0.0516667	60.3871	2.92748e-51	Paused
CG2827-RA	Tal	106.64	1.76733	60.3395	0	Paused
CG5701-RA	RhoBTB	10.48	0.173811	60.2955	3.0355e-156	Paused
CG13284-RA	CG13284	0.0555556	0.000921659	60.2778	1	Not_Paused
CG4090-RA	Mur89F	0.02	0.000332281	60.19	1	Not_Paused
CG1200-RA	Aplip1	0.32	0.00532292	60.1173	0.0103276	Not_Paused
CG1810-RA	mRNA-capping-enzyme	13.82	0.229915	60.1093	6.69893e-223	Paused
CG3497-RA	Su(H)	14.18	0.236096	60.0604	8.01492e-220	Paused
CG3350-RA	bigmax	14.2	0.237939	59.6793	2.5553e-241	Paused
CG12529-RA	Zw	12.06	0.202087	59.6772	7.53589e-196	Paused
CG6120-RA	Tsp96F	19.54	0.327927	59.5865	6.41194e-286	Paused
CG3477-RA	Pxd	0.3	0.0050537	59.3625	0.00899975	Paused
CG5724-RA	CG5724	0.04	0.000673854	59.36	1	Not_Paused
CG14375-RA	CG14375	0.04	0.000673854	59.36	1	Not_Paused
CG8116-RC	CG8116	18.02	0.303724	59.3302	5.63096e-287	Paused
CG16989-RA	CG16989	16.74	0.282306	59.2973	2.26081e-263	Paused
CG11199-RB	Liprin-alpha	11.26	0.189967	59.2736	3.65788e-164	Paused
CG5390-RA	CG5390	9.5	0.160295	59.2656	9.95338e-153	Paused
CG13894-RA	CG13894	1.16	0.0195736	59.2636	3.23524e-15	Paused
CG9765-RA	tacc	13.76	0.232382	59.2129	1.59316e-221	Paused
CG9660-RA	toc	0.06	0.00101379	59.184	1	Not_Paused
CG8426-RA	l(2)NC136	41.5	0.701303	59.1756	0	Paused
CG10868-RA	orb	0.5	0.00845957	59.1047	6.10477e-05	Paused
CG6782-RA	CG6782	2.84	0.048062	59.0903	2.11469e-46	Paused
CG7625-RA	VhaM9.7-2	44.34	0.750452	59.0844	0	Paused
CG15239-RA	CG15239	1	0.0169352	59.0485	2.10788e-12	Paused
CG31116-RG	CG31116	1.1	0.0186543	58.9675	5.04833e-14	Paused
CG14257-RB	CG14257	0.14	0.00237494	58.9487	1	Not_Paused
CG14168-RA	CG14168	0.06	0.00101925	58.8667	1	Not_Paused
CG1399-RE	CG1399	53.92	0.917313	58.7803	0	Paused
CG1411-RC	CRMP	12.02	0.205246	58.5639	6.41885e-175	Paused
CG1636-RA	CG1636	9.46	0.161899	58.4314	8.70154e-154	Paused
CG15772-RA	CG15772	0.62	0.0106296	58.3277	2.18415e-08	Paused
CG4615-RA	CG4615	4.64	0.0796586	58.2486	6.54278e-70	Paused
CG14233-RB	meso18E	0.2	0.00343643	58.2	1	Not_Paused
CG5445-RA	CG5445	17.88	0.3075	58.1463	2.26536e-282	Paused
CG33003-RB	CG33003	0.06	0.00103199	58.14	1	Not_Paused
CG30389-RA	CG30389	9.32	0.160581	58.0394	1.89312e-149	Paused
CG12132-RA	c11.1	10.56	0.182233	57.9479	1.27336e-153	Paused
CG1975-RA	Drep-2	0.04	0.000690369	57.94	1	Not_Paused
CG31272-RA	CG31272	0.12	0.00207254	57.9	1	Not_Paused
CG10621-RA	CG10621	2.9	0.0500992	57.8851	7.89376e-46	Paused
CG14641-RA	CG14641	38.86	0.671587	57.863	0	Paused
CG14646-RA	CG14646	16.54	0.285993	57.8335	1.12403e-273	Paused
CG11956-RB	SP1029	11.62	0.201581	57.6443	9.00475e-194	Paused
CG18088-RA	CG18088	42.66	0.740301	57.6252	0	Paused
CG18304-RA	CG18304	0.08	0.00138889	57.6	1	Not_Paused
CG8128-RA	CG8128	4.06	0.070568	57.5332	1.16124e-63	Paused
CG33182-RA	Kdm4B	11.1	0.19324	57.4416	1.14035e-159	Paused
CG12389-RA	Fpps	27.3	0.476007	57.3521	0	Paused
CG15534-RA	CG15534	0.02	0.000348918	57.32	1	Not_Paused
CG11715-RA	Cyp4g15	0.06	0.00104685	57.315	1	Not_Paused
CG5676-RA	CG5676	11.88	0.207635	57.2158	9.00461e-199	Paused
CG1922-RA	onecut	0.06	0.00104907	57.1933	1	Not_Paused
CG10361-RA	CG10361	0.1	0.00175234	57.0667	1	Not_Paused
CG7331-RA	Atg13	26.04	0.456569	57.0341	0	Paused
CG31132-RA	BRWD3	20.9	0.366479	57.0292	8.18905e-300	Paused
CG7184-RA	Mkrn1	26.66	0.470343	56.682	0	Paused
CG3556-RA	CG3556	0.1	0.00176574	56.6333	1	Not_Paused
CG10337-RA	CG10337	14.98	0.264558	56.6228	8.01126e-248	Paused
CG12876-RA	ALiX	22.96	0.406004	56.5512	0	Paused
CG4183-RA	Hsp26	29.5	0.522546	56.4543	0	Paused
CG5800-RA	CG5800	18.02	0.320435	56.236	5.42604e-285	Paused
CG3830-RA	vg	0.08	0.00142498	56.141	1	Not_Paused
CG18317-RA	CG18317	25.16	0.448362	56.1154	0	Paused
CG14291-RA	CG14291	8.84	0.157674	56.0651	3.20341e-143	Paused
CG4756-RA	Sap30	12.34	0.220715	55.9092	1.66248e-200	Paused
CG17752-RA	CG17752	0.06	0.00107701	55.71	1	Not_Paused
CG32555-RB	RhoGAPp190	7.4	0.133838	55.2906	1.74286e-121	Paused
CG1587-RC	Crk	11.04	0.199681	55.2883	3.46712e-173	Paused
CG5708-RB	CG5708	16.36	0.296548	55.1681	1.15715e-262	Paused
CG7890-RA	Hs3st-B	0.02	0.000363636	55	1	Not_Paused
CG32088-RA	CG32088	0.38	0.00691937	54.9183	0.00127038	Paused
CG3320-RA	Rab1	69.1	1.26282	54.7187	0	Paused
CG11495-RA	rasp	26.82	0.490314	54.6996	0	Paused
CG9977-RA	CG9977	30.02	0.548842	54.697	0	Paused
CG11289-RB	CG11289	0.08	0.00146306	54.68	1	Not_Paused
CG18397-RA	ssp3	4	0.0731833	54.6573	2.66499e-52	Paused
CG18319-RA	ben	12.8	0.234217	54.6503	1.78378e-197	Paused
CG6742-RC	cenB1A	18.42	0.337171	54.631	2.41975e-289	Paused
CG1464-RB	ey	0.28	0.00512674	54.6156	0.199362	Not_Paused
CG1440-RA	CG1440	4.82	0.0882801	54.599	2.23931e-77	Paused
CG5059-RA	CG5059	16.16	0.296207	54.5564	2.68655e-262	Paused
CG9747-RA	CG9747	0.06	0.00110112	54.49	1	Not_Paused
CG5008-RA	GNBP3	18	0.330364	54.4854	3.41662e-295	Paused
CG42262-RA	CG42262	0.54	0.0099326	54.3664	9.71698e-07	Paused
CG15221-RB	CG15221	0.26	0.00478781	54.3045	0.530679	Not_Paused
CG2162-RA	CG2162	23.76	0.437931	54.2551	0	Paused
CG14052-RA	CG14052	0.16	0.00294985	54.24	1	Not_Paused
CG32031-RE	Argk	0.72	0.0133087	54.1	9.22545e-09	Paused
CG16752-RA	SPR	0.06	0.00111025	54.0417	1	Not_Paused
CG8500-RA	CG8500	6.12	0.113305	54.0135	9.38976e-91	Paused
CG33465-RC	CG33465	0.06	0.00111111	54	1	Not_Paused
CG15844-RA	Klp54D	0.68	0.0126038	53.952	3.4755e-08	Paused
CG3305-RA	CG3305	36.02	0.667741	53.9431	0	Paused
CG1951-RA	CG1951	16.48	0.305628	53.9218	3.44793e-251	Paused
CG5099-RB	msi	14.14	0.262422	53.8826	3.19735e-189	Paused
CG33755-RA	gdl-ORF39	6.44	0.119617	53.8384	2.15762e-105	Paused
CG12238-RA	e(y)3	20	0.372088	53.7507	2.90115e-282	Paused
CG2049-RB	Pkn	13.16	0.245396	53.6277	3.50349e-184	Paused
CG7450-RA	CrebA	42.28	0.788647	53.6108	0	Paused
CG9330-RA	CG9330	56.04	1.04608	53.5715	0	Paused
CG10155-RA	Spred	9.22	0.172161	53.5546	9.55771e-131	Paused
CG6127-RA	Ser	1	0.0186769	53.5421	5.49432e-11	Paused
CG34349-RA	CG34349	14.76	0.276	53.4783	2.11973e-234	Paused
CG17556-RA	CG17556	3.88	0.0725806	53.4578	3.75736e-60	Paused
CG8206-RA	CG8206	21.42	0.40213	53.2663	0	Paused
CG6921-RB	bond	0.02	0.000376364	53.14	1	Not_Paused
CG31098-RA	CG31098	14.02	0.265189	52.8679	3.15609e-228	Paused
CG5760-RA	rtet	7.28	0.137788	52.8348	3.97969e-114	Paused
CG12179-RD	CG12179	3.04	0.0576132	52.7657	1.50937e-45	Paused
CG8224-RC	babo	18.12	0.343479	52.7544	8.99672e-255	Paused
CG30026-RB	CG30026	0.08	0.00152672	52.4	1	Not_Paused
CG34411-RB	CG34411	0.08	0.00152905	52.32	1	Not_Paused
CG3077-RA	CG3077	22.96	0.441065	52.0559	0	Paused
CG6975-RA	gig	10.28	0.197542	52.0395	5.92418e-160	Paused
CG12171-RA	CG12171	17.34	0.333333	52.02	3.25978e-287	Paused
CG5393-RD	apt	1.24	0.0238519	51.9875	1.01332e-16	Paused
CG7806-RA	CG7806	10.16	0.195484	51.9734	1.54982e-147	Paused
CG12284-RB	th	0.24	0.00461894	51.96	0.511748	Not_Paused
CG2144-RA	CG2144	10.78	0.208333	51.744	3.7895e-163	Paused
CG8815-RA	Sin3A	20.82	0.402993	51.6634	0	Paused
CG10961-RA	Traf6	14.8	0.287534	51.4722	1.16806e-227	Paused
CG15261-RA	UK114	4.52	0.0878788	51.4345	1.8559e-72	Paused
CG11278-RA	Syx13	16.18	0.315068	51.3539	8.01897e-253	Paused
CG6236-RB	CG6236	12.8	0.249626	51.2766	5.46696e-197	Paused
CG8418-RB	Ric	18.5	0.36083	51.2707	2.06566e-290	Paused
CG12184-RA	CG12184	0.24	0.00468384	51.24	0.211789	Not_Paused
CG5961-RA	CG5961	24.88	0.485641	51.2312	0	Paused
CG31427-RC	CG31427	0.04	0.00078125	51.2	1	Not_Paused
CG17369-RA	Vha55	53.54	1.04628	51.1719	0	Paused
CG11866-RA	CG11866	14.76	0.288494	51.1622	2.04541e-221	Paused
CG12909-RA	CG12909	22.98	0.449328	51.143	0	Paused
CG40228-RC	CG40228	22.68	0.444773	50.9923	0	Paused
CG9242-RB	bur	21.22	0.416207	50.9843	8.24640439107312e-311	Paused
CG6376-RB	E2f	9.64	0.189147	50.9656	4.66441e-130	Paused
CG17342-RA	Lk6	52.96	1.04027	50.9099	0	Paused
CG9078-RA	ifc	63.06	1.24148	50.794	0	Paused
CG30158-RA	CG30158	0.02	0.000394542	50.6917	1	Not_Paused
CG15445-RD	CG15445	14.18	0.279809	50.6775	9.29654e-216	Paused
CG8571-RB	smid	19.24	0.379847	50.652	3.5119e-288	Paused
CG11217-RA	CanB2	22.86	0.451323	50.6511	0	Paused
CG18140-RA	Cht3	0.02	0.00039524	50.6022	1	Not_Paused
CG13388-RA	Akap200	33.34	0.659534	50.5508	0	Paused
CG8733-RA	Cyp305a1	0.24	0.00474973	50.5292	0.40236	Not_Paused
CG4726-RA	CG4726	3.53061	0.0698898	50.5169	1.2198e-49	Paused
CG31810-RA	CG31810	0.0333333	0.00066313	50.2667	1	Not_Paused
CG8327-RA	SpdS	11.34	0.225696	50.2445	6.8844e-179	Paused
CG13281-RA	Cas	18.82	0.374741	50.2214	7.28797e-280	Paused
CG3710-RA	TfIIS	33.52	0.667514	50.2162	0	Paused
CG9705-RA	CG9705	36.92	0.735992	50.1636	0	Paused
CG5753-RC	stau	17.02	0.339355	50.154	7.14154e-271	Paused
CG6146-RA	Top1	22.18	0.442379	50.138	0	Paused
CG32793-RA	CG32793	0.02	0.000399521	50.06	1	Not_Paused
CG10248-RA	Cyp6a8	3.08	0.0615478	50.0424	2.84203e-47	Paused
CG17036-RA	CG17036	1.16	0.0231884	50.025	3.80325e-16	Paused
CG31406-RA	CG31406	0.62	0.0124014	49.9945	1.43063e-07	Paused
CG8146-RA	Socs16D	5.26	0.105356	49.9258	1.7145e-75	Paused
CG6006-RC	CG6006	0.1	0.00200723	49.82	1	Not_Paused
CG16742-RA	CG16742	8.32	0.16707	49.7994	2.78407e-121	Paused
CG11175-RA	Rcd6	1.82	0.0365951	49.7335	7.50368e-25	Paused
CG1677-RA	CG1677	15.68	0.315345	49.7233	1.9667e-228	Paused
CG8108-RA	CG8108	21.88	0.440062	49.7203	8.08192752931628e-315	Paused
CG18096-RA	TepI	0.02	0.000402414	49.7	1	Not_Paused
CG15086-RE	CG15086	0.04	0.000804829	49.7	1	Not_Paused
CG12233-RA	l(1)G0156	15.68	0.315747	49.66	3.55027e-241	Paused
CG5322-RA	CG5322	0.44	0.00886408	49.6385	0.00010495	Paused
CG5345-RA	Eip55E	15.32	0.308653	49.635	5.78879e-248	Paused
CG7185-RA	CG7185	19.32	0.389284	49.6295	1.25972e-281	Paused
CG6554-RA	Art1	56.94	1.14796	49.6012	0	Paused
CG6448-RA	CG6448	4.3	0.0867319	49.5781	2.38247e-60	Paused
CG10463-RA	CG10463	14.38	0.290661	49.4734	5.61391e-225	Paused
CG42233-RB	CG42233	4.94	0.0999079	49.4455	4.0079e-75	Paused
CG17917-RA	CG17917	0.14	0.00283688	49.35	1	Not_Paused
CG31259-RA	CG31259	0.24	0.00488759	49.104	0.287992	Not_Paused
CG6067-RA	CG6067	0.02	0.000407498	49.08	1	Not_Paused
CG4935-RA	CG4935	7.86	0.16036	49.0146	4.54617e-126	Paused
CG10229-RA	katanin-60	14.26	0.29125	48.9614	7.57134e-208	Paused
CG3231-RA	snama	31.68	0.648356	48.8621	0	Paused
CG15544-RA	CG15544	0.3	0.00614549	48.8163	0.163647	Not_Paused
CG4104-RA	Tps1	0.08	0.00164011	48.7771	1	Not_Paused
CG2961-RA	Ipod	0.04	0.000821693	48.68	1	Not_Paused
CG12858-RA	CG12858	0.02	0.000411269	48.63	1	Not_Paused
CG17271-RB	CG17271	8.8	0.180964	48.6284	6.52728e-134	Paused
CG8649-RA	Fim	44.42	0.913813	48.6095	0	Paused
CG10360-RA	ref(2)P	45.54	0.938848	48.5063	0	Paused
CG18190-RB	CG18190	20.08	0.415217	48.3602	0	Paused
CG12703-RA	CG12703	16.28	0.336667	48.3563	3.17127e-228	Paused
CG6619-RA	CG6619	0.96	0.0198951	48.2532	7.24451e-12	Paused
CG2135-RA	CG2135	11.26	0.233689	48.1838	1.94691e-171	Paused
CG13425-RE	bl	9.2	0.191116	48.1382	5.29409e-124	Paused
CG5697-RA	CG5697	0.1	0.00208768	47.9	1	Not_Paused
CG7007-RA	VhaPPA1-1	60.58	1.26488	47.8938	0	Paused
CG12477-RA	CG12477	0.04	0.000835422	47.88	1	Not_Paused
CG6749-RA	CG6749	0.04	0.00083682	47.8	1	Not_Paused
CG7744-RA	CG7744	25.68	0.538022	47.7304	0	Paused
CG6868-RA	tld	0.04	0.000838457	47.7067	1	Not_Paused
CG18011-RA	CG18011	7.78	0.16317	47.6805	1.27579e-113	Paused
CG4022-RA	CG4022	9.8	0.205565	47.6735	5.00916e-148	Paused
CG9913-RB	Kif19A	0.64	0.0134609	47.5453	1.46751e-07	Paused
CG30289-RA	CG30289	0.04	0.00084246	47.48	1	Not_Paused
CG2448-RA	FucT6	8.34	0.175838	47.43	7.20679e-123	Paused
CG8153-RA	mus210	10.64	0.224336	47.4289	2.03533e-150	Paused
CG4548-RA	XNP	25.74	0.543122	47.3927	0	Paused
CG2788-RA	Dot	6.28	0.132701	47.3243	1.23894e-95	Paused
CG1764-RA	CG1764	16.28	0.344097	47.3123	9.65232e-252	Paused
CG17704-RE	Nipped-B	6.64	0.140444	47.2786	2.29401e-87	Paused
CG9874-RA	Tbp	30.18	0.639116	47.2215	0	Paused
CG9203-RA	CG9203	6.52	0.138146	47.1964	5.9294e-99	Paused
CG4620-RB	unk	17.32	0.36801	47.0639	2.20264e-250	Paused
CG5658-RA	Klp98A	13.98	0.297956	46.9196	3.68643e-192	Paused
CG5814-RA	CycB3	18.24	0.38884	46.9088	8.31557e-279	Paused
CG14253-RB	CG14253	1.5	0.0319803	46.9038	8.17379e-22	Paused
CG31344-RA	CG31344	17.64	0.37645	46.8588	3.0713e-274	Paused
CG11523-RA	CG11523	18.4	0.392857	46.8364	1.46671e-295	Paused
CG30187-RC	CG30187	5.84	0.124714	46.8272	3.72522e-89	Paused
CG8472-RA	Cam	67.0769	1.43301	46.8085	0	Paused
CG10805-RA	l(2)k09022	11.96	0.255875	46.7416	7.01492e-168	Paused
CG5634-RB	dsd	10.02	0.214498	46.7138	1.72838e-137	Paused
CG8043-RA	CG8043	18.46	0.395741	46.6467	3.99218e-294	Paused
CG9433-RA	Xpd	12.92	0.276998	46.6429	1.3332e-190	Paused
CG32744-RA	Ubi-p5E	24.4474	0.525952	46.4822	9.02851e-299	Paused
CG3210-RA	Drp1	15.62	0.336236	46.4554	1.25313e-228	Paused
CG6752-RA	CG6752	5.38	0.116131	46.3268	4.4803e-75	Paused
CG6500-RC	Bx	0.64	0.0138424	46.2349	1.22043e-06	Paused
CG33935-RB	mei-217	5.16	0.111853	46.132	4.62592e-71	Paused
CG7614-RA	Mat1	18.12	0.392857	46.1236	1.86723e-290	Paused
CG2467-RB	pot	0.42	0.00910887	46.1089	0.00145813	Paused
CG8002-RA	rictor	9.2	0.200447	45.8974	2.76795e-126	Paused
CG33522-RA	scaf6	17.94	0.393308	45.6131	6.48376e-255	Paused
CG15617-RA	CG15617	0.04	0.000877963	45.56	1	Not_Paused
CG12295-RB	stj	9.16	0.201055	45.5596	2.09875e-123	Paused
CG6157-RA	dah	11.16	0.245114	45.5298	6.50294e-167	Paused
CG15412-RB	CG15412	2.9	0.0637755	45.472	5.91412e-43	Paused
CG9089-RA	wus	2.88	0.0634775	45.3704	7.81028e-42	Paused
CG3153-RB	Npc2b	0.1	0.00220507	45.35	1	Not_Paused
CG12424-RC	CG12424	10.14	0.22381	45.3064	2.69177e-161	Paused
CG10562-RA	CG10562	1.9	0.042028	45.2079	3.03982e-27	Paused
CG3260-RA	Zfrp8	32.66	0.722634	45.1958	0	Paused
CG7467-RD	osa	23.54	0.521115	45.1724	5.6167254618649e-313	Paused
CG17461-RA	Kif3C	0.02	0.000442814	45.1657	1	Not_Paused
CG6755-RB	EloA	12.34	0.273281	45.1551	5.10959e-181	Paused
CG15267-RA	CG15267	0.02	0.000443557	45.09	1	Not_Paused
CG3973-RA	CG3973	16.22	0.360035	45.0512	3.40926e-214	Paused
CG3523-RA	CG3523	80.36	1.78522	45.014	0	Paused
CG3669-RB	CG3669	0.1	0.00222222	45	1	Not_Paused
CG15673-RB	CG15673	1.72	0.0382379	44.9815	3.16785e-23	Paused
CG9262-RA	Shal	1.12	0.024906	44.9691	4.3991e-13	Paused
CG8837-RA	CG8837	0.02	0.000445038	44.94	1	Not_Paused
CG3298-RB	JhI-1	20.98	0.466979	44.927	1.39268237775996e-313	Paused
CG5675-RA	X11L	5.6	0.1247	44.9077	3.52465e-77	Paused
CG7847-RA	sr	0.06	0.0013386	44.8229	1	Not_Paused
CG9537-RA	DLP	4.84	0.107986	44.8208	4.49745e-66	Paused
CG13741-RA	CG13741	0.54	0.0120482	44.82	3.21042e-06	Paused
CG17359-RA	CG17359	8.06	0.180053	44.7646	2.63477e-126	Paused
CG3265-RF	Eb1	43.0612	0.962554	44.7364	0	Paused
CG7550-RA	CG7550	9.08	0.203488	44.6217	1.75694e-143	Paused
CG5076-RA	elk	0.04	0.000897989	44.544	1	Not_Paused
CG15444-RB	ine	2.48	0.0557151	44.5122	2.11317e-34	Paused
CG31634-RA	Oatp26F	0.22	0.0049463	44.4777	1	Not_Paused
CG5510-RA	CG5510	17.48	0.393827	44.385	2.4891e-269	Paused
CG5913-RA	CG5913	15.8	0.356572	44.3108	2.35748e-246	Paused
CG9864-RA	CG9864	0.96	0.0216735	44.2938	2.00766e-11	Paused
CG5026-RB	CG5026	7.6	0.172071	44.1677	6.47919e-111	Paused
CG18559-RA	Cyp309a2	0.2	0.00453629	44.0889	1	Not_Paused
CG13688-RA	Ipk2	18.14	0.411704	44.0607	3.36712e-287	Paused
CG12237-RA	CG12237	13.38	0.303797	44.0425	3.92705e-207	Paused
CG14015-RA	CG14015	3.02	0.068623	44.0086	5.397e-44	Paused
CG2680-RB	CG2680	0.04	0.000909091	44	1	Not_Paused
CG31040-RA	Cog7	15.92	0.362136	43.9613	8.36084e-239	Paused
CG1715-RA	l(3)03670	17.72	0.403108	43.9585	2.84602e-279	Paused
CG1347-RB	CG1347	11.38	0.258929	43.9502	4.11705e-155	Paused
CG13605-RB	CG13605	21	0.478617	43.8764	1.31147838357792e-316	Paused
CG4330-RA	CG4330	8.94	0.203873	43.8508	2.66312e-131	Paused
CG31211-RA	CG31211	13.66	0.312117	43.7656	4.69979e-195	Paused
CG13982-RA	CG13982	1.22	0.0278856	43.7501	7.09308e-16	Paused
CG5186-RB	slim	9.28	0.212121	43.7486	3.39136e-132	Paused
CG33281-RA	CG33281	0.02	0.000457457	43.72	1	Not_Paused
CG5392-RA	Reck	29.14	0.667248	43.6719	0	Paused
CG8149-RA	CG8149	23.3	0.533932	43.6385	0	Paused
CG4184-RA	MED15	24.86	0.569827	43.6273	0	Paused
CG4600-RA	yip2	4.18	0.0959137	43.5808	3.27635e-62	Paused
CG2715-RA	Syx4	3	0.0688406	43.5789	1.39033e-41	Paused
CG10689-RA	l(2)37Cb	11.56	0.265961	43.465	6.19862e-170	Paused
CG14996-RB	Chd64	65.6	1.50972	43.4519	0	Paused
CG9945-RB	CG9945	21.7	0.499778	43.4193	0	Paused
CG32037-RA	CG32037	0.98	0.0225734	43.414	3.17184e-12	Paused
CG31694-RA	CG31694	14.62	0.336985	43.3848	2.71338e-212	Paused
CG17523-RA	GstE2	4.16	0.0960699	43.3018	2.64265e-64	Paused
CG3078-RA	CG3078	0.58	0.0134202	43.2183	1.57663e-06	Paused
CG9384-RA	CG9384	4.74	0.10991	43.1261	2.98072e-65	Paused
CG9472-RA	CG9472	2.3	0.0533736	43.0925	8.08266e-33	Paused
CG5787-RA	CG5787	15.68	0.364552	43.0116	4.68657e-227	Paused
CG1455-RA	CanA1	0.04	0.000930233	43	1	Not_Paused
CG4435-RA	FucTB	7.62	0.177435	42.9453	1.27692e-113	Paused
CG9878-RB	Tim10	36.06	0.840278	42.9144	0	Paused
CG7228-RC	pes	19.2	0.447526	42.9025	2.01833e-265	Paused
CG7417-RA	Tab2	17.84	0.415962	42.8885	2.45258e-241	Paused
CG5276-RA	CG5276	11.78	0.274696	42.8838	1.26508e-180	Paused
CG14401-RA	CG14401	1.14	0.0265849	42.8815	4.31174e-15	Paused
CG6824-RB	ovo	0.02	0.000466542	42.8686	1	Not_Paused
CG4200-RA	sl	5.56	0.129794	42.8371	1.57233e-76	Paused
CG9310-RA	Hnf4	5.94	0.138844	42.7817	1.66052e-90	Paused
CG17453-RA	Cyp317a1	0.18	0.00421644	42.69	1	Not_Paused
CG8580-RA	akirin	20.2	0.474182	42.5997	8.28095e-295	Paused
CG17603-RC	Taf1	14.44	0.33915	42.577	5.1122e-197	Paused
CG1681-RA	CG1681	18.74	0.440754	42.5181	5.42404e-267	Paused
CG1571-RA	CG1571	0.02	0.000470588	42.5	1	Not_Paused
CG7002-RA	Hml	0.78	0.0183805	42.4363	9.65199e-08	Paused
CG3114-RF	ewg	8.12	0.191505	42.4011	3.82901e-118	Paused
CG34434-RB	CG34434	0.66	0.0155743	42.3775	3.38709e-08	Paused
CG33275-RA	CG33275	0.04	0.000945748	42.2945	1	Not_Paused
CG16971-RC	CG16971	148.54	3.51336	42.2786	0	Paused
CG7012-RB	nct	22.9	0.54248	42.2136	0	Paused
CG1168-RB	7B2	0.74	0.017561	42.1389	2.23397e-09	Paused
CG32556-RA	CG32556	0.1	0.00237373	42.1278	1	Not_Paused
CG9277-RB	betaTub56D	122	2.89657	42.1188	0	Paused
CG8479-RB	opa1-like	35.38	0.840217	42.1082	0	Paused
CG15804-RB	Dhc62B	0.8	0.0190018	42.1013	4.12919e-08	Paused
CG6768-RA	DNApol-epsilon	19.8	0.471038	42.0348	2.36134e-273	Paused
CG31321-RB	CG31321	0.36	0.00857588	41.9782	0.00578392	Paused
CG2256-RC	CG2256	1.38	0.0328794	41.9715	2.23616e-18	Paused
CG11103-RB	CG11103	9.36	0.223315	41.914	1.47666e-145	Paused
CG3226-RA	CG3226	20.04	0.478214	41.906	1.97790152984201e-313	Paused
CG8046-RA	CG8046	24.56	0.586877	41.8486	0	Paused
CG4720-RB	Pk92B	8.66	0.206953	41.8452	1.65757e-119	Paused
CG7133-RA	CG7133	23	0.550164	41.8057	0	Paused
CG3995-RA	CG3995	28.38	0.678881	41.8041	0	Paused
CG7841-RA	CG7841	10.24	0.245136	41.7727	4.86442e-150	Paused
CG8317-RA	CG8317	0.14	0.00335196	41.7667	1	Not_Paused
CG11601-RA	CG11601	5.76	0.1381	41.7089	8.52464e-88	Paused
CG8376-RC	ap	67.26	1.61272	41.7058	0	Paused
CG18519-RB	CG18519	0.42	0.010071	41.7041	0.000650679	Paused
CG31005-RA	CG31005	1.66	0.0398484	41.6579	8.54132e-20	Paused
CG4261-RB	Hel89B	40.14	0.963746	41.65	0	Paused
CG8708-RB	CG8708	0.32	0.00769724	41.5733	0.00686095	Paused
CG13458-RA	CG13458	1	0.0240631	41.5574	3.49628e-12	Paused
CG11148-RE	CG11148	16.5	0.397761	41.4822	4.5082e-224	Paused
CG3820-RA	Nup214	23.14	0.557981	41.4709	0	Paused
CG3412-RA	slmb	11.98	0.289497	41.3822	3.20166e-162	Paused
CG17568-RA	CG17568	7.64	0.184695	41.3655	2.72259e-114	Paused
CG10803-RA	CG10803	10.74	0.259783	41.3422	1.02044e-154	Paused
CG9304-RA	CG9304	9.36	0.227018	41.2303	7.45073e-135	Paused
CG3271-RB	CG3271	10.96	0.266026	41.199	3.62927e-168	Paused
CG1900-RA	Rab40	3.58	0.0869565	41.17	2.93701e-50	Paused
CG4166-RB	not	8	0.194336	41.1658	3.72547e-115	Paused
CG11307-RC	CG11307	5.96	0.144906	41.1301	3.14078e-87	Paused
CG10176-RB	CG10176	0.06	0.00145914	41.12	1	Not_Paused
CG8358-RA	CG8358	0.02	0.000486381	41.12	1	Not_Paused
CG8817-RB	lilli	7.16	0.174335	41.0703	1.19337e-105	Paused
CG10250-RA	nau	1.62	0.0395131	40.9991	7.06688e-21	Paused
CG7619-RA	Pros54	36.56	0.892308	40.9724	0	Paused
CG2543-RA	CG2543	0.5	0.0122164	40.9286	1.76647e-05	Paused
CG5270-RB	CG5270	8.56	0.209172	40.9232	2.83072e-115	Paused
CG4463-RA	Hsp23	20.06	0.490455	40.9008	8.12885998522909e-313	Paused
CG15678-RA	pirk	62.5	1.52828	40.8955	0	Paused
CG42283-RF	5PtaseI	6.48	0.158477	40.8892	1.06687e-89	Paused
CG9096-RE	CycD	11.62	0.284303	40.872	2.95935e-169	Paused
CG17078-RB	CG17078	18.84	0.461096	40.8591	1.56442e-278	Paused
CG4656-RA	Rassf	19.1	0.467546	40.8516	2.67633e-272	Paused
CG5955-RA	CG5955	0.1	0.00244798	40.85	1	Not_Paused
CG12918-RA	CG12918	27.54	0.67444	40.8339	0	Paused
CG2103-RB	pgant6	11.14	0.272831	40.8312	3.53975e-158	Paused
CG11128-RA	slif	0.9	0.0220872	40.7475	5.90877e-11	Paused
CG13298-RA	CG13298	29	0.713075	40.6689	0	Paused
CG10944-RA	RpS6	51.68	1.27134	40.65	0	Paused
CG1712-RA	Gr43a	0.68	0.0167304	40.6446	5.45557e-08	Paused
[truncated: 7,455 more rows]
