# Supplementary material for: Transcription factors GAF and HSF act at distinct regulatory steps to modulate stress-induced gene activation
Source: Genes Dev. 2016 Aug 1;30(15):1731–46. doi: 10.1101/gad.284430.116 (PMC5002978; doi:10.1101/gad.284430.116)
Supplement: Supplemental Material [file supp_gad.284430.116_Supplemental_TableS2.xlsx]

## Sheet: Supplemental_Table_S2
Table S2: Identification and quantification of genes that are significantly activated or repressed after 20min of HS.
DESeq2 results for all 9452 non-overlapping genes in our gene list. DESeq2_FoldChange: 20minHS/NHS fold-change calculated by DESeq2. DESeq2_padj: adjusted p-value calculated by DESeq2. Class: Significantly changed genes (adjusted p-value <= 0.001) were filtered for upstream transcription and classified as Activated or Repressed. Unchanged genes were defined as having an adjusted p-value higher th…
Transcript_id	Gene_name	DESeq2_FoldChange	DESeq2_padj	Class
CG4183-RA	Hsp26	383.904	0	Activated
CG4460-RB	Hsp22	375.402	0	Activated
CG4463-RA	Hsp23	372.478	0	Activated
CG5436-RA	Hsp68	340.378	0	Activated
CG14979-RB	Gr63a	311.563	2.63909e-46	-
CG31449-RA	Hsp70Ba	269.531	3.67088e-22	Activated
CG10005-RA	CG10005	233.43	3.74833e-31	-
CG5737-RA	dmrt93B	230.972	1.74169e-173	-
CG6785-RA	CG6785	196.934	3.04542e-173	-
CG6489-RA	Hsp70Bc	190.889	2.09506e-23	-
CG4466-RA	Hsp27	182.739	0	Activated
CG18743-RA	Hsp70Ab	161.522	1.80926e-24	-
CG14309-RA	CG14309	157.985	3.4357e-37	-
CG4461-RA	CG4461	154.573	1.89131e-88	-
CG12374-RA	CG12374	141.49	2.94123e-23	-
CG13079-RA	CG13079	126.258	8.831e-76	-
CG10868-RA	orb	122.568	5.55332e-156	-
CG17083-RA	CG17083	114.584	2.95514e-155	-
CG15302-RA	Or9a	106.046	1.14209e-20	-
CG10578-RB	DnaJ-1	101.933	1.04623e-303	Activated
CG1632-RA	CG1632	97.2569	3.1112e-44	-
CG6118-RC	CG6118	92.3898	9.3279e-29	-
CG7714-RA	CG7714	82.6153	4.77808e-15	-
CG31530-RA	CG31530	81.9393	5.2282e-12	-
CG34000-RA	CG34000	79.919	8.12635e-43	-
CG34405-RC	NaCP60E	79.4161	3.78216e-42	-
CG31287-RA	CG31287	77.8641	1.29303e-17	-
CG34233-RA	CG34233	77.1861	9.98736e-64	-
CG30263-RB	CG30263	76.5423	4.03762e-20	-
CG15546-RA	CG15546	75.6687	2.81382e-36	-
CG8909-RB	CG8909	74.9363	5.77431e-17	-
CG10142-RA	Ance-5	74.6827	2.32907e-30	-
CG5421-RA	CG5421	73.9179	2.38713e-11	-
CG32557-RA	CG32557	73.3459	9.03375e-17	-
CG32703-RA	CG32703	72.8587	4.67136e-14	-
CG9925-RA	CG9925	72.3834	2.51278e-35	-
CG1623-RD	CG1623	69.8369	5.38559e-11	-
CG30158-RA	CG30158	68.8241	6.44404e-36	-
CG14375-RA	CG14375	68.7933	1.45627e-24	-
CG15545-RA	CG15545	66.7084	3.48598e-27	-
CG3640-RA	CG3640	66.299	1.13574e-10	-
CG32106-RA	CG32106	64.6701	1.61846e-10	-
CG13035-RA	CG13035	63.0151	3.46615e-59	-
CG42404-RC	CG42404	61.6357	4.91194e-36	-
CG1246-RB	CG1246	61.0003	1.05345e-51	-
CG33485-RA	dpr9	60.3707	1.39525e-35	-
CG6004-RB	Muc68D	58.8403	5.69341e-10	-
CG4020-RA	CG4020	58.5601	1.09963e-80	-
CG3599-RA	Btd	58.556	1.08703e-16	-
CG8489-RA	soti	58.3928	6.44023e-10	-
CG32683-RA	CG32683	56.5138	9.73554e-24	-
CG6282-RB	CG6282	56.4676	1.3565e-23	-
CG5472-RA	Pal	53.5372	1.88662e-20	-
CG6687-RA	CG6687	53.1698	2.03241e-09	-
CG1921-RC	sty	53.0388	9.55612e-123	-
CG7104-RA	spz3	52.9128	1.05232e-11	-
CG14961-RA	CG14961	52.5672	1.55534e-123	-
CG13321-RA	CG13321	52.562	6.8573e-22	Activated
CG9345-RA	Adgf-C	52.1901	2.59367e-09	-
CG12017-RA	CG12017	52.1888	6.32103e-18	-
CG9747-RA	CG9747	51.4579	3.11129e-22	-
CG15822-RB	CG15822	51.4319	4.69077e-32	-
CG6324-RA	CG6324	50.9668	1.22395e-24	-
CG33337-RA	CG33337	50.2696	3.78733e-11	-
CG8563-RA	CG8563	50.0867	2.69531e-21	-
CG2105-RB	Corin	49.4911	1.62015e-34	-
CG2987-RA	alpha-catenin-related	49.1882	3.15517e-15	-
CG7225-RA	wbl	49.1725	7.96862e-31	-
CG11617-RA	CG11617	48.9086	8.92811e-60	-
CG10357-RC	CG10357	48.705	2.3761e-28	-
CG12169-RA	Ppm1	48.2297	2.63814e-134	-
CG12029-RB	CG12029	47.3862	4.52508e-23	-
CG9019-RA	dsf	44.6204	3.16235e-12	-
CG10969-RA	CG10969	44.4785	2.41758e-10	-
CG14639-RA	TwdlF	44.3022	7.69342e-12	-
CG1242-RA	Hsp83	44.147	5.06162e-193	Activated
CG31907-RA	CG31907	43.9869	3.56909e-14	-
CG34187-RA	CG34187	43.2665	4.30077e-92	Activated
CG18585-RA	CG18585	42.339	2.89722e-15	-
CG7829-RA	CG7829	41.6873	6.39597e-10	-
CG5910-RA	CG5910	40.9198	3.35273e-15	-
CG9050-RA	Fcp26Aa	40.8413	9.73267e-22	-
CG6705-RB	tsl	40.4589	3.14138e-41	-
CG10559-RB	CG10559	40.3443	5.3775e-08	Activated
CG8694-RA	LvpD	40.3316	1.01643e-09	-
CG15515-RA	CG15515	40.2604	7.12125e-10	-
CG31956-RA	pgant4	39.8501	6.39699e-08	-
CG30181-RA	CG30181	39.6661	8.49316e-10	-
CG8368-RB	CG8368	39.4587	3.29496e-11	-
CG9626-RA	CG9626	38.3153	9.64531e-14	-
CG4128-RF	nAcRalpha-30D	38.2902	1.15019e-20	-
CG6327-RD	CG6327	38.1945	2.41122e-09	-
CG12858-RA	CG12858	37.8201	1.18239e-10	-
CG13906-RA	nerfin-1	37.2828	6.69551e-11	-
CG8102-RB	CG8102	37.0098	7.5251e-81	-
CG32647-RA	CG32647	36.9906	2.66498e-27	-
CG33012-RA	CG33012	36.7435	1.64329e-07	Activated
CG2269-RB	CG2269	36.2497	3.89179e-44	-
CG12071-RA	CG12071	36.1376	4.57647e-85	-
CG30293-RA	Cht12	36.0443	7.00242e-11	-
CG7936-RA	mex1	35.876	4.48449e-12	-
CG42326-RC	CG42326	35.7695	3.68345e-09	-
CG10183-RB	CG10183	35.55	4.78298e-20	-
CG34382-RC	CG34382	35.4338	1.88133e-22	-
CG2727-RB	emp	34.916	1.89733e-18	-
CG8927-RA	CG8927	34.5991	2.82858e-07	-
CG18547-RA	CG18547	34.2455	1.63215e-49	Activated
CG1571-RA	CG1571	33.4692	1.75666e-08	-
CG16723-RA	CG16723	33.4313	1.68249e-14	-
CG10359-RE	CG10359	33.1387	2.11515e-51	-
CG12344-RA	CG12344	32.9647	8.3598e-20	-
CG3006-RA	Fmo-1	32.6233	1.99798e-11	-
CG31528-RA	CG31528	32.6171	8.43934e-10	-
CG33017-RB	CG33017	32.5324	1.92633e-08	-
CG31335-RA	Gr93d	32.3941	1.51995e-12	-
CG13893-RA	CG13893	31.849	2.40835e-125	Activated
CG32130-RA	stv	31.7727	7.10199e-07	Activated
CG31336-RB	Gr93b	31.6156	2.75518e-12	-
CG3318-RA	Dat	31.5927	2.44116e-15	-
CG9297-RB	CG9297	31.3065	2.54454e-22	-
CG3394-RA	CG3394	31.1098	8.9075e-14	Activated
CG1873-RD	Ef1alpha100E	31.0627	3.21916e-18	-
CG18519-RB	CG18519	30.8263	1.14808e-50	-
CG1670-RA	Obp19b	30.684	9.40881e-07	-
CG3477-RA	Pxd	30.5953	2.42766e-17	-
CG13992-RA	CG13992	30.3844	1.56584e-46	-
CG7509-RA	CG7509	29.3637	1.10798e-55	-
CG10531-RA	Cht9	29.1323	7.56123e-31	-
CG4167-RA	Hsp67Ba	28.894	1.2076e-14	-
CG17919-RA	CG17919	28.7921	1.82823e-06	-
CG3823-RA	CG3823	28.6889	9.26288e-08	-
CG31776-RA	CG31776	28.6146	3.40266e-09	-
CG14528-RA	CG14528	28.5069	5.49347e-21	-
CG12224-RA	CG12224	28.47	2.83018e-28	-
CG4356-RA	mAcR-60C	28.4429	8.0687e-12	-
CG10182-RA	CG10182	28.2589	2.71629e-10	-
CG6534-RA	slou	28.1993	8.26376e-24	-
CG15199-RA	CG15199	27.9864	3.77448e-38	-
CG7715-RA	CG7715	27.6851	5.98263e-16	-
CG5431-RB	CG5431	27.6458	2.60523e-22	-
CG3790-RA	CG3790	27.454	2.74326e-20	-
CG5909-RA	CG5909	27.1793	3.63647e-10	-
CG17751-RB	CG17751	26.9375	1.39696e-08	-
CG11209-RA	ppk6	26.93	2.14384e-07	-
CG30379-RA	CG30379	26.8434	3.36957e-06	-
CG32564-RA	CG32564	26.7226	2.31722e-07	-
CG7025-RA	CG7025	26.5959	1.91816e-22	-
CG8100-RA	CG8100	26.5951	1.50795e-08	-
CG34123-RG	CG34123	26.5409	2.88861e-63	-
CG1072-RB	Awh	26.4875	3.77448e-38	-
CG7342-RA	CG7342	26.2129	4.48449e-12	-
CG9717-RA	CG9717	26.0474	2.01638e-08	-
CG3880-RA	CG3880	26.0296	9.08506e-10	-
CG11221-RA	CG11221	26.005	4.40994e-06	-
CG10553-RA	CG10553	25.989	2.20751e-07	-
CG14916-RA	Gr32a	25.8954	1.9649e-16	-
CG4267-RA	CG4267	25.7674	2.38133e-23	Activated
CG18507-RA	CG18507	25.7454	8.49316e-10	-
CG4434-RA	CG4434	25.5795	3.7114e-98	-
CG4569-RA	Pros28.1B	25.4955	5.25258e-06	-
CG18265-RA	CG18265	25.3816	3.97975e-07	-
CG11303-RB	TM4SF	25.1561	3.85168e-23	-
CG16747-RA	Oda	25.0786	5.76575e-113	Activated
CG18635-RA	CG18635	24.888	5.28145e-07	-
CG10772-RF	Fur1	24.7515	2.59795e-124	Activated
CG9008-RB	CG9008	24.7213	2.25089e-20	Activated
CG12023-RB	GV1	24.6824	2.74645e-08	-
CG3541-RB	pio	24.6056	5.36047e-16	-
CG9778-RA	Syt14	24.4807	6.58423e-17	-
CG9222-RA	CG9222	23.8671	6.73438e-08	-
CG3986-RA	Cht4	23.8006	3.85223e-15	-
CG1546-RB	PH4alphaSG2	23.7581	5.52136e-11	-
CG2346-RA	Fmrf	23.6822	1.01705e-05	-
CG31173-RA	Gr93c	23.6521	7.86887e-13	-
CG10573-RA	ko	23.36	1.12026e-05	-
CG6533-RA	Cp16	23.2344	1.18166e-05	-
CG33114-RE	Gyc32E	23.0044	7.20979e-08	-
CG31189-RB	CG31189	22.877	1.33222e-05	-
CG34443-RA	CG34443	22.8695	1.33733e-05	-
CG9540-RA	Ag5r2	22.7716	1.02486e-09	-
CG12807-RA	CG12807	22.7374	9.5367e-07	-
CG8592-RA	stil	22.6485	1.79263e-06	-
CG30427-RB	CG30427	22.4741	1.60955e-08	-
CG17632-RB	bw	22.4534	1.62823e-08	-
CG13842-RA	CG13842	22.4358	5.03688e-29	-
CG42249-RC	CG42249	22.3274	1.64081e-05	-
CG6781-RA	se	22.2658	2.84636e-21	-
CG9935-RA	CG9935	22.2482	3.6109e-46	-
CG6514-RA	TpnC25D	22.0123	2.26232e-08	-
CG10833-RA	Cyp28d1	21.9497	7.52204e-26	-
CG16785-RA	fz3	21.8981	2.16741e-15	Activated
CG33286-RB	CG33286	21.8203	1.9727e-05	-
CG32209-RB	serp	21.6931	1.79276e-14	-
CG5076-RA	elk	21.6597	1.64686e-10	-
CG31795-RD	ia2	21.5987	1.79189e-08	-
CG10185-RA	CG10185	21.5924	7.78199e-15	-
CG4577-RA	CG4577	21.5783	2.38005e-07	-
CG18466-RB	Nmdmc	21.4846	7.54582e-24	-
CG15188-RA	Osi20	21.1879	2.51064e-05	-
CG14856-RA	CG14856	21.1644	2.5854e-22	-
CG31721-RA	Trim9	21.0813	2.33867e-07	Activated
CG10118-RA	ple	21.0729	3.02298e-06	-
CG34368-RC	Fili	21.0557	3.6208e-07	Activated
CG7102-RA	CG7102	20.9586	5.362e-15	-
CG8565-RA	CG8565	20.8986	3.83134e-13	-
CG5892-RA	CG5892	20.8678	4.96781e-08	-
CG17121-RA	CG17121	20.8383	1.23238e-17	-
CG3153-RB	Npc2b	20.7932	3.0858e-07	-
CG34387-RC	futsch	20.7631	1.72282e-41	-
CG15013-RB	dyl	20.6028	2.99162e-07	-
CG31366-RA	Hsp70Aa	20.421	3.40746e-05	-
CG7333-RB	CG7333	20.4122	4.00782e-13	-
CG8468-RA	CG8468	20.3997	8.51178e-73	Activated
CR31400-RA	Hsromega	20.3896	6.66689e-106	Activated
CG7442-RA	CG7442	20.236	1.24248e-08	-
CG4178-RA	Lsp1beta	20.2088	5.92062e-07	-
CG32006-RA	CG32006	20.0932	3.83436e-05	-
CG15760-RA	CG15760	20.049	3.78541e-12	-
CG7031-RA	CG7031	20.0051	3.98516e-05	-
CG31902-RB	CG31902	19.5929	4.46834e-18	-
CG14221-RB	CG14221	19.4212	1.49258e-57	-
CG8907-RA	CG8907	19.413	5.84869e-46	-
CG12268-RA	CG12268	19.3265	1.47247e-07	-
CG14254-RA	TwdlC	19.1713	5.43752e-05	-
CG31405-RA	Gr85a	19.0566	5.72146e-05	-
CG13889-RA	CG13889	18.7768	7.12308e-23	-
CG11052-RA	CG11052	18.6889	7.63329e-07	-
CG8527-RC	ppk23	18.688	9.92643e-07	-
CG14053-RA	CG14053	18.538	1.07717e-05	-
CG13788-RA	Gr28b	18.5219	1.21857e-06	-
CG3359-RC	mfas	18.4883	8.97818e-65	Activated
CG3106-RA	CG3106	18.3	2.10933e-25	-
CG7678-RA	CG7678	18.2243	2.08173e-55	-
CG13643-RA	CG13643	18.2119	8.1933e-05	-
CG5404-RA	CG5404	18.2093	5.08635e-08	-
CG8422-RA	Dh44-R1	18.048	8.5292e-05	Activated
CG14857-RA	CG14857	17.9422	3.67917e-20	-
CG18258-RA	CG18258	17.8582	9.34486e-05	-
CG30420-RB	Atf-2	17.6227	1.9031e-12	-
CG12723-RA	CG12723	17.4799	2.62293e-09	-
CG13606-RA	CG13606	17.4507	1.92545e-05	-
CG13160-RA	CG13160	17.4248	1.94249e-05	-
CG7780-RA	DNaseII	17.3707	0.000113852	-
CG5681-RA	CG5681	17.1749	8.82506e-07	-
CG2157-RA	CG2157	17.0726	2.78494e-06	-
CG5492-RA	Tsp74F	17.0169	6.38435e-10	-
CG17600-RA	CG17600	16.9771	9.24393e-11	-
CG6782-RA	CG6782	16.8654	3.89813e-26	-
CG34435-RA	CG34435	16.7892	1.09972e-06	-
CG15274-RA	GABA-B-R1	16.7171	2.05615e-05	-
CG2887-RA	CG2887	16.7038	4.9131e-22	-
CG5455-RA	CG5455	16.5903	1.29855e-20	Activated
CG4830-RA	CG4830	16.501	0.000160178	-
CG5608-RA	CG5608	16.4797	1.29182e-47	Activated
CG33234-RD	CG33234	16.4679	1.44998e-06	-
CG9665-RB	Cpr73D	16.3764	2.46946e-05	-
CG9307-RA	Cht5	16.3003	7.15979e-14	-
CG2647-RA	per	16.2418	1.59887e-28	-
CG42540-RF	CG42540	16.0586	6.76742e-22	-
CG6405-RA	CG6405	16.0183	2.02606e-17	-
CG17835-RA	inv	15.9917	4.15307e-05	-
CG33791-RC	CG33791	15.9169	2.17845e-10	-
CG4213-RA	CG4213	15.9078	6.3474e-06	Activated
CG5418-RA	CG5418	15.8742	9.02095e-12	-
CG17697-RB	fz	15.8653	3.83089e-28	Activated
CG33013-RC	CG33013	15.6576	4.97532e-05	Activated
CG32972-RA	CG32972	15.5497	1.22391e-12	-
CG2781-RA	CG2781	15.5394	1.16552e-05	-
CG32379-RB	CG32379	15.5379	8.33097e-06	-
CG4770-RA	CG4770	15.5204	2.67166e-06	-
CG6385-RA	CG6385	15.4889	0.000252765	-
CG42265-RA	CG42265	15.4325	2.05301e-09	-
CG3151-RI	Rbp9	15.4128	1.62088e-27	-
CG8137-RA	Spn2	15.2971	4.48165e-05	-
CG13826-RA	CG13826	15.2807	1.74202e-28	Activated
CG15685-RB	Ir92a	15.2803	6.13871e-05	-
CG34345-RA	CG34345	15.1037	1.03918e-08	-
CG14445-RA	CG14445	15.0379	4.72572e-14	-
CG11019-RA	CG11019	15.0233	1.45054e-09	-
CG2736-RA	CG2736	14.9959	8.58101e-10	-
CG6919-RA	oa2	14.9074	9.92234e-06	-
CG12142-RA	Tsp42Eg	14.9016	8.71991e-18	-
CG31025-RA	CG31025	14.8574	8.49406e-08	-
CG12009-RA	CG12009	14.7615	0.000340796	-
CG6104-RA	m2	14.6471	1.03455e-21	Activated
CG15825-RC	fon	14.6261	3.52913e-08	-
CR42647-RA	CR42647	14.6079	1.15657e-17	-
CG8177-RH	CG8177	14.5447	4.44874e-47	Activated
CG6298-RA	Jon74E	14.4709	2.26245e-12	-
CG2692-RA	gsb-n	14.4344	2.81903e-08	-
CG1273-RB	CG1273	14.4163	2.29924e-06	-
CG3597-RA	CG3597	14.3529	4.32269e-06	-
CG10693-RS	slo	14.3379	0.00040831	-
CG9782-RA	CG9782	14.3194	5.56429e-08	-
CG42333-RC	Sytbeta	14.2452	2.93653e-17	-
CG14709-RB	CG14709	14.2314	2.44062e-66	Activated
CG42368-RA	CG42368	14.1361	3.91399e-12	-
CG8587-RA	Cyp301a1	14.0894	2.15005e-11	-
CG9427-RA	CG9427	14.0666	1.01836e-07	-
CG31036-RB	CG31036	14.0577	1.00144e-06	-
CG6517-RA	Cp18	14.0029	7.60815e-11	-
CG34104-RB	CG34104	13.9186	8.26376e-24	Activated
CG12063-RA	CG12063	13.9149	1.74248e-09	-
CG15617-RA	CG15617	13.9125	9.94127e-05	-
CG17943-RA	comm	13.8796	2.85155e-10	Activated
CG2819-RA	Pph13	13.8539	1.38993e-07	-
CG6417-RA	Oatp33Eb	13.8246	0.000139432	-
CG18417-RA	CG18417	13.8182	0.000514584	-
CG42344-RG	brp	13.7832	0.000145202	-
CG10761-RA	CG10761	13.755	1.1174e-08	Activated
CG13330-RA	CG13330	13.6781	2.96039e-09	-
CG11835-RA	CG11835	13.5953	6.08837e-07	-
CG5070-RA	CG5070	13.5705	0.000131066	-
CG6154-RD	CG6154	13.534	7.61228e-06	-
CG9264-RB	tadr	13.5224	9.61017e-07	-
CG11852-RA	CG11852	13.4533	9.01222e-06	-
CG1869-RA	Cht7	13.4306	1.59794e-70	-
CG1121-RA	alpha-Est8	13.4198	1.36292e-12	-
CG31099-RA	CG31099	13.3989	0.000146828	-
CG33478-RA	Or46a	13.359	3.21384e-19	-
CG32372-RA	CG32372	13.2558	1.86379e-07	-
CG4681-RA	CG4681	13.2444	0.000204276	-
CG5427-RA	Oatp33Ea	13.2137	3.26739e-22	-
CG12869-RA	CG12869	13.1862	1.69659e-19	-
CG3257-RB	CG3257	13.1826	0.000687553	-
CG14655-RA	CG14655	13.0959	1.76366e-20	-
CG3884-RA	CG3884	12.9861	2.01824e-69	Activated
CG10051-RA	CG10051	12.9458	4.96184e-05	-
CG12541-RD	CG12541	12.8294	2.28597e-07	Activated
CG7895-RA	tin	12.7543	0.000202845	-
CG15925-RA	CG15925	12.7487	7.97614e-05	-
CG5344-RA	wkd	12.7465	1.08625e-44	-
CG13869-RA	CG13869	12.7439	0.000837218	-
CG7349-RA	CG7349	12.738	0.000840039	Activated
CG17752-RA	CG17752	12.7268	8.16629e-05	-
CG16880-RB	nimC3	12.7125	3.0625e-12	-
CG10360-RA	ref(2)P	12.5446	2.9938e-69	Activated
CG15236-RA	CG15236	12.5431	3.98111e-12	-
CG9389-RA	CG9389	12.5399	2.53439e-56	-
CG8776-RA	CG8776	12.5192	2.65909e-17	-
CG4182-RA	yellow-c	12.4664	4.15087e-09	Activated
CG10134-RA	beat-Va	12.4338	0.000115162	-
CG5730-RA	AnnIX	12.4128	8.99846e-83	Activated
CG12212-RA	peb	12.4101	1.51271e-14	Activated
CG5988-RB	upd2	12.3954	1.37299e-16	-
CG1724-RA	CG1724	12.3792	9.66967e-07	Activated
CG6117-RB	Pka-C3	12.3415	0.000336952	-
CG12781-RB	nahoda	12.3216	1.18671e-05	-
CG14209-RB	Shawn	12.231	3.58421e-40	-
CG12844-RA	Tsp42Eh	12.1999	0.00108254	-
CG18741-RA	DopR2	12.1999	0.00108254	-
CG31148-RA	CG31148	12.1999	0.00108254	-
CG3723-RB	Dhc93AB	12.1718	3.58077e-07	-
CG13002-RA	CG13002	12.1659	0.00110096	-
CG32352-RB	CG32352	12.1398	8.93087e-05	-
CG9642-RA	CG9642	12.1221	1.62718e-30	-
CG8024-RD	ltd	12.0708	3.00567e-43	-
CG15844-RA	Klp54D	12.0648	1.39677e-31	-
CG12311-RA	tw	12.0646	0.0011616	-
CG9926-RA	CG9926	12.0646	0.0011616	-
CG9964-RA	Cyp309a1	12.0646	0.0011616	-
CG14980-RB	CG14980	12.0286	5.04268e-67	-
CG33289-RA	CG33289	12.0141	0.00118821	-
CG31676-RA	CG31676	11.9188	2.51563e-06	-
CG13326-RA	CG13326	11.8748	3.59915e-07	-
CG15729-RA	CG15729	11.8691	2.26245e-12	-
CG7202-RA	CG7202	11.8609	0.000109014	-
CG12232-RA	Galpha73B	11.8542	2.54454e-22	-
CG5685-RA	Calx	11.8456	9.52539e-08	-
CG5002-RA	CG5002	11.7743	0.000362107	-
CG14948-RA	dpr18	11.756	0.000366631	-
CG7056-RA	CG7056	11.7047	6.57396e-24	-
CG11898-RB	CG11898	11.6945	2.22397e-17	-
CG13591-RA	Ssl	11.6701	0.00139365	-
CG33339-RA	CG33339	11.6701	0.00139365	-
CG8693-RA	CG8693	11.6301	0.00142303	-
CG31688-RB	CG31688	11.5711	7.71716e-23	-
CG2264-RF	CG2264	11.5668	0.00147051	-
CG13597-RA	CG13597	11.5122	1.17705e-23	-
CG15394-RB	CG15394	11.5028	1.23391e-05	-
CG31176-RA	CG31176	11.3958	1.0441e-07	Activated
CG34355-RB	CG34355	11.387	1.47897e-06	-
CG13288-RB	CG13288	11.3408	9.92245e-10	-
CG10560-RA	CG10560	11.2909	5.16573e-07	-
CG1339-RA	Gr43b	11.2593	0.000643869	-
CG17672-RA	CG17672	11.2158	1.81939e-14	-
CG1143-RA	CG1143	11.2128	8.08803e-26	-
CG3682-RA	PIP5K59B	11.2047	0.000671127	-
CG3600-RB	CG3600	11.1659	1.81939e-14	-
CG15120-RA	CG15120	11.134	0.00180695	-
CG16869-RA	Ance-2	11.1136	0.00182699	-
CG7449-RB	hbs	11.0637	5.10123e-31	-
CG7992-RA	CG7992	11.0505	0.000277599	-
CG16996-RA	CG16996	11.0274	0.00190688	-
CG9538-RA	Ag5r	10.9921	2.04232e-08	-
CG32313-RA	CG32313	10.9584	0.000222968	-
CG8523-RA	Mdr50	10.9572	1.61782e-07	-
CG13320-RB	Sans	10.9543	2.16481e-05	-
CG7219-RA	Spn28D	10.9322	4.78055e-15	-
CG4357-RA	Ncc69	10.9013	1.8599e-30	Activated
CG13885-RA	CG13885	10.8957	2.41793e-05	-
CG3036-RA	CG3036	10.893	2.0301e-32	Activated
CG15377-RA	Or22c	10.8926	0.000806718	-
CG11073-RA	CG11073	10.8665	3.8367e-07	-
CG6208-RA	CG6208	10.8169	0.000854219	Activated
CG2505-RA	alpha-Est2	10.8056	0.00213847	-
CG34252-RA	CG34252	10.7471	0.00031575	-
CG10650-RA	CG10650	10.6983	2.75399e-05	-
CG12239-RA	CG12239	10.685	1.21183e-08	-
CG9811-RB	Rgk1	10.5893	3.41595e-06	Activated
CG9447-RB	CG9447	10.5802	1.02779e-45	-
CG6954-RA	CG6954	10.5727	2.15676e-59	-
CG7204-RA	Neu2	10.556	0.00239509	-
CG1887-RD	CG1887	10.5259	0.00242719	-
CG31087-RA	CG31087	10.5166	0.000120818	-
CG17917-RA	CG17917	10.4895	0.000430289	-
CG30043-RA	CG30043	10.4692	4.81413e-05	-
CG31660-RB	CG31660	10.461	5.3835e-14	-
CG31778-RA	CG31778	10.4541	1.34375e-07	-
CG3967-RB	CG3967	10.3608	3.7041e-40	Activated
CG31145-RC	CG31145	10.3434	7.68392e-12	-
CG34043-RB	CG34043	10.3238	5.41609e-06	-
CG13252-RA	CG13252	10.3212	1.70765e-28	Activated
CG8170-RB	CG8170	10.3041	8.85276e-09	-
CG12284-RB	th	10.2736	5.46994e-09	-
CG31065-RB	CG31065	10.2581	0.000494924	-
CG10089-RD	CG10089	10.2546	0.00281786	-
CG5225-RA	CG5225	10.1638	0.0029905	-
CG6074-RA	CG6074	10.1616	0.00128052	-
CG14271-RB	Gas8	10.1501	1.74252e-11	-
CG31742-RA	CG31742	10.1438	0.00130416	-
CG12931-RA	Or45b	10.1384	1.29652e-07	-
CG6883-RA	trh	10.1056	0.000449183	-
CG6544-RD	fau	10.0634	0.00305868	-
CG5549-RB	CG5549	10.0558	0.00306874	-
CG17739-RA	CG17739	10.0419	0.00309376	-
CG10131-RA	CG10131	10.0092	0.000409959	-
CG7179-RB	CG7179	9.98894	0.0031804	-
CG12983-RD	CG12983	9.98869	0.00322499	-
CG3830-RA	vg	9.94049	4.02772e-11	-
CG32556-RA	CG32556	9.93513	1.95359e-15	-
CG32082-RA	CG32082	9.89912	1.46434e-06	Activated
CG4733-RB	CG4733	9.86896	4.503e-13	-
CG6784-RA	CG6784	9.85047	0.000138943	-
CG1607-RA	CG1607	9.8187	5.50786e-16	-
CG6362-RA	CG6362	9.78848	1.7276e-05	-
CG4301-RA	CG4301	9.77394	3.65678e-11	-
CG5326-RA	CG5326	9.77328	0.00164623	-
CG17839-RB	CG17839	9.76169	9.48497e-07	-
CG2848-RA	Trn-SR	9.75396	3.89179e-44	-
CG14039-RF	qtc	9.717	0.00366663	-
CG31718-RA	Ir31a	9.69182	0.000577514	-
CG11101-RA	pwn	9.68584	0.000589251	-
CG7440-RC	tgy	9.67891	1.7506e-06	-
CR30009-RA	CR30009	9.66837	9.98442e-17	-
CG9761-RA	Nep2	9.66138	2.86685e-16	-
CG1086-RG	Glut1	9.62849	0.00185243	-
CG8457-RA	Cyp6t3	9.62148	0.00146363	-
CG8380-RA	DAT	9.61129	1.05215e-14	-
CG34360-RD	CG34360	9.61017	2.97219e-25	Activated
CG1615-RA	Ork1	9.58935	8.45098e-05	-
CG11853-RA	to	9.58039	0.00151674	-
CG10033-RA	for	9.56003	6.67951e-28	Activated
CG31817-RA	CG31817	9.55868	5.22277e-22	-
CG5295-RB	bmm	9.55195	1.14447e-54	Activated
CG7542-RA	CG7542	9.53067	1.28416e-06	Activated
CG2254-RA	CG2254	9.52235	0.00400859	-
CG33986-RA	CG33986	9.52235	0.00400859	-
CG6959-RA	CG6959	9.51123	2.4353e-07	-
CG9134-RB	CG9134	9.4849	0.00409054	-
CG7497-RB	CG7497	9.47709	1.34502e-09	-
CG11608-RA	CG11608	9.45687	0.000419658	-
CG18599-RA	CG18599	9.43218	0.00204136	-
CG7105-RA	Proct	9.43009	0.00204712	-
CG33983-RA	obst-H	9.4185	0.000942817	-
CG33340-RA	CG33340	9.41414	0.00425404	-
CG10475-RA	Jon65Ai	9.38236	0.00213847	-
CG16727-RA	CG16727	9.36413	0.00010698	-
CG5050-RA	CG5050	9.34887	4.955e-13	-
CG3397-RA	CG3397	9.34747	4.81188e-07	-
CG13806-RA	CG13806	9.31846	0.000121377	-
CG13203-RA	CG13203	9.30827	0.00450906	-
CG17816-RF	CG17816	9.2882	5.71812e-38	-
CG32206-RB	CG32206	9.26684	0.00185036	-
CG9287-RA	CG9287	9.25295	0.000367577	-
CG6776-RA	CG6776	9.20593	1.70765e-28	Activated
CG42337-RB	CG42337	9.18905	3.66748e-10	-
CG13875-RA	CG13875	9.15967	0.00488695	-
CG8804-RB	wun	9.14671	6.33113e-13	Activated
CG9492-RA	CG9492	9.14409	6.09119e-05	Activated
CG11212-RA	Ptr	9.14131	2.60787e-22	-
CG31719-RB	RluA-1	9.10628	9.08082e-05	-
CG14060-RB	CG14060	9.07781	3.48409e-47	-
CG12767-RA	Dip3	9.04453	1.02488e-13	-
CG18812-RC	CG18812	9.044	1.02325e-56	-
CG7047-RD	Vdup1	9.02469	4.99961e-05	-
CG2680-RB	CG2680	9.00983	0.00270889	-
CG7779-RA	Cng	8.97444	0.00532297	-
CG31973-RA	Cda5	8.96064	1.91005e-31	-
CG31427-RC	CG31427	8.95234	0.00226971	-
CG13592-RB	Ir60e	8.95117	0.00538249	-
CG14743-RA	CG14743	8.91966	0.00106415	-
CG18188-RA	Damm	8.88346	8.63765e-11	-
CG8713-RA	CG8713	8.85014	4.2581e-10	Activated
CG13178-RA	CG13178	8.82035	0.000258393	-
CG13165-RA	CG13165	8.79606	0.000501228	-
CG10433-RA	CG10433	8.7857	0.00159111	-
CG5639-RA	CG5639	8.754	0.000608723	-
CG7847-RA	sr	8.72846	4.23993e-13	-
CG31038-RF	CG31038	8.71236	1.87671e-26	-
CG1916-RA	Wnt2	8.69509	6.11216e-13	-
CG5403-RB	retn	8.68924	0.00026514	Activated
CG12926-RA	CG12926	8.67039	4.20051e-20	-
CG6966-RB	CG6966	8.5535	3.63263e-58	Activated
CG7365-RA	CG7365	8.53844	0.00378734	-
CG11786-RB	CG11786	8.4848	5.9914e-05	-
CG15537-RB	CG15537	8.46189	0.000199319	-
CG2674-RE	M(2)21AB	8.45996	2.51281e-13	-
CG9441-RB	Pu	8.45918	5.63015e-05	-
CG14034-RB	CG14034	8.45881	0.00695846	-
CG8028-RA	CG8028	8.44978	6.83382e-18	-
CG33984-RA	CG33984	8.44963	0.000157228	-
CG11822-RA	nAcRbeta-21C	8.44694	9.36221e-21	-
CG11320-RB	CG11320	8.44313	0.00701496	-
CG9837-RC	CG9837	8.43106	1.04111e-13	-
CG17237-RA	CG17237	8.42814	0.00335827	-
CG30087-RA	CG30087	8.42635	0.000407181	-
CG6201-RA	CG6201	8.39677	0.000191695	-
CG15082-RA	CG15082	8.39263	1.3095e-08	-
CG42599-RD	Pif1A	8.38676	0.00724301	-
CG7408-RD	CG7408	8.38535	6.36998e-08	Activated
CG10823-RA	SIFR	8.34339	0.0074258	-
CG32664-RA	Gr10a	8.34339	0.0074258	-
CG5751-RE	TrpA1	8.34339	0.0074258	-
CG6761-RA	CG6761	8.31724	0.00223019	-
CG1517-RD	na	8.31343	0.000116775	-
CG12296-RA	klu	8.30372	0.00023353	-
CG9358-RA	Phk-3	8.25601	0.00365422	-
CG13506-RA	CG13506	8.24881	0.000487216	-
CG10737-RE	CG10737	8.19371	1.04518e-48	-
CG7121-RA	Tehao	8.10321	6.53405e-10	-
CG4920-RA	ea	8.09673	1.44572e-05	-
CG33003-RB	CG33003	8.07224	0.00217288	-
CG5528-RA	Toll-9	8.0441	4.98621e-10	Activated
CG15196-RB	CG15196	8.03422	4.06336e-13	-
CG5428-RB	CG5428	7.9839	5.13911e-22	-
CG1850-RA	CG1850	7.96028	0.00539256	-
CG7755-RA	CG7755	7.93806	0.00919294	-
CG32072-RA	Elo68alpha	7.91277	0.00932471	-
CG31764-RB	vir-1	7.90899	1.08112e-21	-
CG2191-RA	Smvt	7.89008	0.00943982	-
CG13695-RB	gk	7.85036	0.000598863	Activated
CG6048-RA	CG6048	7.84358	0.000354742	-
CG31524-RA	CG31524	7.79748	0.00270368	-
CG31634-RA	Oatp26F	7.78294	2.54904e-09	-
CG9361-RA	Task7	7.76406	0.00346679	-
CG31279-RC	CG31279	7.74058	7.962e-43	-
CG34120-RC	CG34120	7.64279	0.000741921	-
CG12839-RA	Tsp42En	7.62052	0.00674601	-
CG14744-RB	CG14744	7.61015	0.00681284	-
CG9541-RA	CG9541	7.60082	0.00234438	-
CG9413-RA	CG9413	7.5546	0.00449531	-
CG31313-RA	CG31313	7.55129	0.00180515	-
CG13101-RA	CG13101	7.52224	1.43988e-20	-
CG18331-RA	Muc68Ca	7.50123	7.38397e-22	-
CG17834-RC	CG17834	7.48718	1.91627e-09	Activated
CG10345-RA	CG10345	7.41224	0.0122297	-
CG3135-RA	shf	7.39592	3.07562e-21	-
CG4666-RA	CG4666	7.38786	0.0124015	-
CG13675-RC	CG13675	7.36015	0.0125881	-
CG3062-RA	CG3062	7.36015	0.0125881	-
CG34444-RA	CG34444	7.36015	0.0125881	-
CG6898-RA	Zip3	7.35877	8.00028e-17	-
CG7802-RB	CG7802	7.35875	2.47362e-08	-
CG32792-RF	CG32792	7.33876	1.65124e-06	-
CG13094-RA	Dh31	7.33702	0.00220341	-
CG32351-RA	CG32351	7.32849	0.0128149	-
CG3328-RA	CG3328	7.30466	2.7055e-09	-
CG32031-RE	Argk	7.29068	2.39879e-10	-
CG7459-RA	Ctr1B	7.27929	0.0131886	-
CG17575-RA	CG17575	7.26867	7.29719e-08	-
CG11034-RA	CG11034	7.25751	0.00865139	-
CG34434-RB	CG34434	7.2549	1.05376e-07	-
CG14207-RA	CG14207	7.21183	7.74935e-42	Activated
CG11951-RA	CG11951	7.10356	0.000720234	-
CG31636-RA	CG31636	7.08953	0.0146527	-
CG13950-RA	CG13950	7.0727	0.00441454	-
CG7560-RA	CG7560	7.04864	2.67789e-05	-
CG34442-RA	CG34442	7.03576	2.06529e-06	-
CG6172-RB	vnd	7.01877	0.000900588	-
CG12843-RA	Tsp42Ei	7.00881	0.00526369	-
CG8364-RB	Drep-3	7.00466	0.00077838	-
CG9335-RA	CG9335	6.98336	0.00535897	-
CG10264-RA	CG10264	6.95801	3.91587e-08	-
CG2040-RD	hig	6.9348	0.00678191	-
CG6240-RA	Cpr92A	6.9144	0.0114236	-
CG31682-RA	CG31682	6.88136	0.0164079	-
CG17390-RB	Oaz	6.87893	1.99475e-07	-
CG13921-RB	CG13921	6.87831	5.73014e-06	-
CG12645-RB	CG12645	6.86231	0.0165849	-
CG5005-RA	HLH54F	6.86231	0.0165849	-
CG9637-RC	Task6	6.86231	0.0165849	-
CG1440-RA	CG1440	6.85593	1.01948e-19	-
CG14059-RB	CG14059	6.85552	8.84375e-05	-
CG34149-RB	CG34149	6.80969	1.192e-30	-
CG7742-RA	CG7742	6.79878	0.0172229	-
CG10472-RA	CG10472	6.78135	0.000256516	-
CG31039-RA	Jon99Ci	6.75926	0.0176014	-
CG8421-RB	Asph	6.74676	1.90087e-06	-
CG31465-RA	CG31465	6.70527	0.0129349	-
CG42266-RA	CG42266	6.70069	1.99431e-09	-
CG14920-RB	Ast-CC	6.68942	0.0183426	-
CG42296-RA	CG42296	6.68635	0.00414177	-
CG32813-RE	CG32813	6.63996	0.00224615	-
CG10663-RC	CG10663	6.63518	0.018894	-
CG8642-RA	CG8642	6.63518	0.018894	-
CG33715-RD	Msp-300	6.62923	8.39804e-10	-
CG8346-RA	HLHm3	6.6272	0.000188894	Activated
CG4596-RA	CG4596	6.61368	0.00397915	-
CG11409-RB	CG11409	6.58197	0.000133026	-
CG11600-RA	CG11600	6.55208	0.000317994	-
CG5614-RA	CG5614	6.54473	0.0141008	-
CG17383-RD	jigr1	6.54183	0.0141426	-
CG42251-RC	CG42251	6.53515	5.15856e-09	-
CG31141-RA	CG31141	6.5312	0.0142381	-
CG42311-RL	grh	6.52217	0.0143842	-
CG8401-RB	CG8401	6.52217	0.0143842	-
CG13936-RB	CG13936	6.51783	2.55585e-06	-
CG10755-RA	Cyp4ae1	6.50448	8.84681e-07	-
CG3726-RA	CG3726	6.49653	1.11099e-35	-
CG11289-RB	CG11289	6.4896	0.00806176	-
CG8192-RA	CG8192	6.4679	0.00511128	-
CG17544-RC	CG17544	6.45475	2.83727e-29	-
CG30469-RB	Ir52b	6.44392	0.00577436	-
CG18250-RA	Dg	6.41659	3.48644e-42	Activated
CG15658-RA	CG15658	6.38205	3.90575e-06	-
CG18548-RA	GstD10	6.37988	5.1916e-06	-
CG32599-RA	CG32599	6.37077	0.0219021	-
CG5653-RA	CG5653	6.37077	0.0219021	-
CG5157-RA	CG5157	6.36876	3.21543e-14	-
CG13012-RB	CG13012	6.3606	0.0220257	-
CG31410-RB	Npc2e	6.3606	0.0220257	-
CG33548-RB	msta	6.32608	3.46094e-25	-
CG8916-RB	CG8916	6.29473	0.0173009	-
CG4314-RA	st	6.27403	5.43392e-10	-
CG9821-RB	CG9821	6.27001	1.32183e-44	Activated
CG31022-RA	PH4alphaEFB	6.24855	3.53281e-34	Activated
CG14529-RA	CG14529	6.23808	5.85417e-12	-
CG6986-RD	Proc-R	6.23689	8.07677e-05	-
CG33121-RA	CG33121	6.22964	4.04054e-11	-
CG16820-RA	CG16820	6.22534	6.00086e-05	-
CG4525-RA	CG4525	6.22491	0.00438462	-
CG8785-RA	CG8785	6.20473	0.0157239	-
CG33287-RA	CG33287	6.18459	0.0181819	-
CG6264-RA	Best1	6.18206	1.33715e-37	Activated
CG12908-RB	Ndg	6.17843	0.0183012	-
CG13991-RA	CG13991	6.17843	0.0183012	-
CG5687-RA	CG5687	6.17843	0.0183012	-
CG42244-RF	Octbeta3R	6.16243	0.0184915	-
CG4760-RB	bol	6.15002	1.10109e-08	-
CG7535-RG	GluClalpha	6.12303	0.000107666	-
CG33462-RA	CG33462	6.12138	0.00235973	-
CG10352-RA	CG10352	6.11134	0.000534242	-
CG8740-RD	CG8740	6.10065	0.0195645	-
CG3252-RA	NAAT1	6.09776	3.58527e-07	-
CG34400-RE	CG34400	6.0891	7.08134e-16	-
CG34365-RF	CG34365	6.08285	3.57185e-05	-
CG4784-RA	Cpr72Ec	6.05628	0.000976052	-
CG3253-RA	CG3253	6.05404	0.0142561	-
CG33300-RA	Muc30E	6.04053	4.63639e-05	-
CG5265-RA	CG5265	6.01299	0.0269595	-
CG13701-RA	skl	6.00353	0.0186636	-
CG14052-RA	CG14052	6.00175	0.0121892	-
CG18657-RA	NetA	5.97844	0.000293446	Activated
CG14904-RA	Scp2	5.96928	0.0154899	-
CG12370-RB	CG12370	5.95975	5.68747e-06	-
CG31531-RC	CG31531	5.95077	2.9801e-30	Activated
CG7778-RA	CG7778	5.94132	3.81978e-08	-
CG16738-RA	slp1	5.9386	0.000196929	Activated
CG31692-RA	fbp	5.93668	8.7444e-05	-
CG9379-RC	by	5.93468	9.27135e-28	Activated
CG14234-RA	CG14234	5.91133	2.75399e-05	-
CG34057-RA	CG34057	5.88793	3.81446e-15	-
CG2380-RB	NfI	5.87485	0.0200746	-
CG9316-RA	CG9316	5.86623	4.37966e-06	-
CG12560-RB	CG12560	5.86419	6.76885e-08	Activated
CG1139-RA	CG1139	5.85541	0.0294982	-
CG14035-RA	CG14035	5.85541	0.0294982	-
CG32139-RA	Sox21b	5.85541	0.0294982	-
CG8579-RA	Jon44E	5.85541	0.0294982	-
CG15534-RA	CG15534	5.849	0.0205615	-
CG4198-RA	CG4198	5.84728	0.0296246	-
CG10990-RA	CG10990	5.83975	1.35658e-29	Activated
CG7367-RB	CG7367	5.83632	0.00370142	-
CG13594-RA	CG13594	5.83584	0.0232221	-
CG7672-RA	gl	5.83584	0.0232221	-
CG7660-RB	pxt	5.83367	0.00455782	-
CG31240-RA	repo	5.83052	0.00952323	-
CG9704-RB	Nrt	5.82732	2.71716e-18	Activated
CG13607-RA	CG13607	5.82686	0.0299728	-
CG7476-RA	mthl7	5.82646	0.0169463	-
CG17579-RB	sca	5.81191	0.0237363	-
CG32744-RA	Ubi-p5E	5.81105	6.8573e-22	Activated
CG42531-RA	CG42531	5.8088	0.0213048	-
CG12917-RB	CG12917	5.80808	8.17702e-23	-
CG14673-RA	CG14673	5.80262	0.0303946	-
CG33670-RA	stg1	5.78399	5.74825e-06	-
CG6643-RA	CG6643	5.77209	0.0245373	-
CG9501-RA	ppk14	5.75652	0.0312357	-
CG3624-RA	CG3624	5.75066	0.00040039	-
CG11714-RA	CG11714	5.7502	3.16398e-12	-
CG14994-RB	Gad1	5.74813	0.0150797	-
CG11206-RD	CG11206	5.74272	0.00134456	-
CG3340-RA	Kr	5.73741	0.00927663	-
CG31413-RA	CG31413	5.71684	0.0319677	-
CG6847-RA	CG6847	5.71501	6.40795e-10	-
CG32547-RC	CG32547	5.68889	0.000636965	-
CG30088-RB	CG30088	5.68696	0.00769229	-
CG8369-RA	CG8369	5.66808	0.0265884	-
CG16947-RA	CG16947	5.66169	1.63752e-05	-
CG7910-RA	CG7910	5.65193	0.0141328	-
CG33143-RC	CG33143	5.65141	5.76736e-06	-
CG33792-RA	CG33792	5.64841	0.0169043	-
CG1441-RA	CG1441	5.64404	2.04816e-06	-
CG13358-RB	CG13358	5.63415	5.25994e-05	-
CG11319-RA	CG11319	5.63171	0.00392257	-
CG12290-RA	CG12290	5.63025	2.15271e-32	Activated
CG18525-RA	Spn5	5.62961	3.22399e-28	Activated
CG32120-RA	sens	5.62889	0.0336635	-
CG4465-RA	CG4465	5.62889	0.0336635	-
CG34162-RA	CG34162	5.6241	0.00768698	-
CG7554-RA	comm2	5.62182	1.66505e-06	Activated
CG11872-RA	CG11872	5.6173	2.70443e-21	-
CG15498-RA	CG15498	5.61669	1.47254e-12	-
CG12068-RA	CG12068	5.60069	2.64442e-18	-
CG15862-RD	Pka-R2	5.58587	1.04111e-13	-
CG4500-RA	CG4500	5.58107	1.00174e-12	Activated
CG14339-RA	CG14339	5.57701	0.0206365	-
CG18023-RB	Eip78C	5.57318	0.0035365	-
CG7724-RA	CG7724	5.5673	1.06588e-08	-
CG13377-RA	CG13377	5.54393	0.000155852	-
CG8756-RE	verm	5.53555	0.00193793	-
CG5387-RA	Cdk5alpha	5.53128	0.000197309	-
CG7149-RA	CG7149	5.52475	7.80619e-14	-
CG8630-RA	CG8630	5.51552	0.02628	-
CG10243-RA	Cyp6a19	5.50553	2.39264e-07	Activated
CG33519-RC	Unc-89	5.50366	0.000330345	-
CG8254-RA	exex	5.47957	0.0299353	-
CG8965-RA	CG8965	5.46588	0.000736634	Activated
CG9196-RA	spz6	5.46065	9.25723e-14	-
CG15006-RA	Cpr64Aa	5.45662	0.0304826	-
CG13633-RA	Ast	5.45448	0.0030128	-
CG7890-RA	Hs3st-B	5.44178	0.0309447	-
CG7384-RA	CG7384	5.42478	4.6529e-14	Activated
CG18472-RA	CG18472	5.42428	0.00758186	-
CG3629-RB	Dll	5.41615	0.00112914	-
CG14840-RA	CG14840	5.40511	0.000616416	-
CG32742-RA	l(1)G0148	5.40445	1.26991e-32	-
CG7391-RA	Clk	5.40338	1.87044e-07	-
CG32512-RA	CG32512	5.39969	1.40097e-31	Activated
CG3164-RA	CG3164	5.35891	0.000458254	-
CG12851-RB	CG12851	5.35378	8.54931e-05	-
CG13894-RA	CG13894	5.3535	3.17988e-14	-
CG9822-RA	CG9822	5.35129	0.00311671	-
CG7966-RA	CG7966	5.34723	0.0398178	-
CG7411-RA	ort	5.34364	0.0201468	-
CG17152-RA	Ir68b	5.33674	0.0400284	-
CG31962-RA	Sr-CIII	5.33674	0.0400284	-
CG33513-RF	Nmdar2	5.33674	0.0400284	-
CG4001-RA	Pfk	5.3361	3.14079e-10	-
CG14334-RA	beat-IIa	5.33597	0.00241104	-
CG3052-RA	HLH4C	5.32046	0.040415	-
CG17974-RA	CG17974	5.31576	5.52573e-07	-
CG13360-RA	CG13360	5.30957	0.0257268	-
CG12766-RA	CG12766	5.30863	0.0118204	-
CG10939-RA	Sip1	5.30038	1.98935e-05	-
CG5518-RA	sda	5.28597	3.32046e-20	Activated
CG15709-RA	CG15709	5.28586	0.041252	-
CG9431-RA	kek4	5.28586	0.041252	-
CG2872-RB	AlstR	5.28256	0.00611208	-
CG13691-RA	BBS8	5.27671	0.000228137	-
CG13532-RA	CG13532	5.27441	0.00894354	-
CG10804-RB	CG10804	5.25346	0.0420306	-
CG11182-RA	PHDP	5.25346	0.0420306	-
CG6372-RA	CG6372	5.25346	0.0420306	-
CG9610-RC	Poxm	5.21453	0.0328331	-
CG4405-RB	jp	5.20994	0.0329777	-
CG4786-RA	Rcd2	5.20803	1.13312e-20	Activated
CG14291-RA	CG14291	5.20658	1.64603e-20	-
CG2837-RC	CG2837	5.19613	1.92991e-05	-
CG11556-RB	Rph	5.18412	1.09802e-13	-
CG2663-RA	CG2663	5.182	0.00281786	-
CG17988-RB	Ance-3	5.18122	0.0438857	-
CG4827-RA	veil	5.18122	0.0438857	-
CG9396-RA	CG9396	5.17852	2.57724e-07	-
CG14506-RA	CG14506	5.16827	0.0341297	-
CG11842-RA	CG11842	5.1604	0.000115231	-
CG41128-RB	CG41128	5.15565	5.39776e-11	-
CG15113-RB	5-HT1B	5.15372	0.000956387	Activated
CG10422-RA	bam	5.15304	0.000221058	-
CG10121-RD	SP1173	5.15231	2.98199e-05	-
CG5093-RA	Doc3	5.13544	0.0383799	-
CG7464-RB	CS-2	5.13544	0.0383799	-
CG32180-RA	Eip74EF	5.12723	1.09134e-10	-
CG5527-RA	CG5527	5.12367	0.000217223	-
CG31674-RA	CG31674	5.12307	5.17348e-12	Activated
CG12115-RA	CG12115	5.12113	0.0387837	-
CG14692-RB	CG14692	5.12113	0.0387837	-
CG33232-RD	CG33232	5.12082	1.19957e-21	-
CG3352-RA	ft	5.11316	4.20502e-05	-
CG3540-RA	Cyp4d14	5.0996	2.33144e-05	-
CG10697-RC	Ddc	5.08988	0.000503915	-
CG10067-RA	Act57B	5.05219	0.0257836	-
CG7549-RD	mtg	5.04946	2.20984e-06	-
CG9238-RB	CG9238	5.04752	5.17144e-21	Activated
CG10253-RA	CG10253	5.04429	6.10037e-05	-
CG15533-RA	CG15533	5.03958	0.0322547	-
CG10493-RA	Phlpp	5.0094	4.98915e-07	-
CG4715-RA	Iris	5.00822	0.0255722	-
CG1964-RA	Kul	5.00162	8.38036e-07	-
CG6097-RA	rt	4.99019	0.0327741	-
CG15287-RA	CG15287	4.98643	0.0219266	-
CG18372-RB	AttB	4.98133	0.020533	-
CG13195-RA	Ir48b	4.97812	0.0290774	-
CG4220-RC	elB	4.97405	0.0296758	-
CG6126-RA	CG6126	4.97361	1.35183e-17	-
CG15040-RA	CG15040	4.96829	0.0206593	-
CG31003-RA	gskt	4.94306	1.01793e-23	-
CG10901-RA	osk	4.93884	1.43642e-09	-
CG14936-RA	Tsp33B	4.93463	3.6888e-15	-
CG15288-RB	wb	4.93002	1.36294e-05	-
CG30011-RC	gem	4.9273	1.24561e-32	Activated
CG10079-RA	Egfr	4.92423	8.05992e-11	-
CG5799-RA	dve	4.91704	0.0106677	-
CG4797-RB	CG4797	4.91266	3.95455e-05	Activated
CG11000-RB	CG11000	4.91014	5.60942e-09	-
CG32186-RA	CG32186	4.89422	2.8965e-13	-
CG14837-RC	CG14837	4.88895	0.00668774	-
CG34411-RB	CG34411	4.88887	0.042039	-
CG5756-RA	CG5756	4.87555	0.0425602	-
CG9674-RD	CG9674	4.86304	4.33891e-25	Activated
CG14548-RA	HLHmbeta	4.85978	3.8828e-16	Activated
CG18243-RB	Ptp52F	4.85032	0.00396886	-
CG16997-RA	CG16997	4.8447	0.0539592	-
CG2330-RA	Neurochondrin	4.8447	0.0539592	-
CG9918-RD	CG9918	4.8447	0.0539592	-
CG17604-RB	c(3)G	4.83938	0.000231875	-
CG33556-RB	form3	4.8392	0.0148394	-
CG4807-RD	ab	4.83884	0.0148059	-
CG42240-RA	CG42240	4.83593	6.95758e-18	Activated
CG5847-RA	CG5847	4.82049	2.68856e-06	-
CG11854-RA	CG11854	4.81303	0.0549695	-
CG34249-RA	CG34249	4.81303	0.0549695	-
CG33507-RC	dpr2	4.81084	0.0102157	-
CG3831-RA	CG3831	4.80731	2.13121e-06	-
CG32626-RE	CG32626	4.79611	1.08906e-08	Activated
CG5596-RA	Mlc1	4.78876	0.0558271	-
CG8673-RA	CG8673	4.77426	0.0139319	-
CG4409-RB	CG4409	4.77364	0.0111438	-
CG34379-RD	Shroom	4.76939	7.70797e-08	-
CG4163-RA	Cyp303a1	4.76809	0.0405629	-
CG17139-RA	CG17139	4.76089	0.000710754	-
CG1774-RA	CG1774	4.76038	0.00036574	-
CG1438-RA	Cyp4c3	4.75752	0.0143029	-
CG17387-RA	CG17387	4.75084	2.32209e-11	-
CG42353-RB	CG42353	4.72791	1.68106e-16	Activated
CG10698-RA	GRHRII	4.72332	0.0369873	-
CG9990-RA	CG9990	4.71658	0.0523004	-
CG9796-RA	CG9796	4.71598	8.52538e-30	Activated
CG7727-RA	Appl	4.71321	1.92617e-08	-
CG30021-RA	skf	4.69942	0.0353865	-
CG3081-RA	CG3081	4.69223	0.0592471	-
CG7229-RA	CG7229	4.68667	0.0537995	-
CG34396-RC	CG34396	4.68589	0.000840678	Activated
CG1602-RA	CG1602	4.67784	2.00122e-15	-
CG5195-RA	CG5195	4.66542	0.0184915	-
CG15170-RA	CG15170	4.66212	0.0395668	-
CG13359-RA	CG13359	4.6587	2.69931e-06	-
CG3168-RC	CG3168	4.64996	2.94149e-05	-
CG6438-RA	amon	4.64982	7.28055e-06	-
CR31696-RA	pncr003:2L	4.6473	0.0405456	-
CG5367-RA	CG5367	4.63463	0.00562333	-
CG11142-RB	obst-E	4.61593	4.66557e-05	-
CG6499-RB	CG6499	4.60988	0.0251043	-
CG3850-RA	sug	4.60452	5.57413e-07	-
CG15506-RA	CG15506	4.59379	0.0579443	-
CG2328-RA	eve	4.56457	0.0332332	-
CG12377-RA	CG12377	4.561	0.0393178	-
CG11085-RA	CG11085	4.55412	0.033689	-
CG14551-RA	CG14551	4.5531	0.0545224	-
CG7016-RA	CG7016	4.5531	0.0545224	-
CG34290-RB	CG34290	4.55222	0.000799732	-
CG6834-RA	CG6834	4.54686	0.0238592	-
CG30502-RB	CG30502	4.5158	0.000133145	-
CG8667-RA	dimm	4.51004	0.0663137	-
CG11450-RB	net	4.50972	2.99367e-15	Activated
CG14282-RA	CG14282	4.50774	0.0505041	-
CG10546-RA	Cralbp	4.49952	0.0508355	-
CG16993-RA	in	4.49496	0.0512299	-
CG32111-RA	CG32111	4.49496	0.0512299	-
CG5520-RA	Gp93	4.48092	3.21304e-26	Activated
CG14900-RB	Cad89D	4.47652	0.00891838	-
CG31445-RA	CG31445	4.4753	2.77346e-05	-
CG15337-RA	CG15337	4.46937	0.0144854	-
CG4717-RA	kni	4.45102	0.0125567	-
CG31546-RA	CG31546	4.44886	5.31288e-08	Activated
CG4781-RA	CG4781	4.44743	0.022512	-
CG1909-RA	CG1909	4.44357	7.39082e-06	-
CG3955-RA	CG3955	4.44217	0.0636987	-
CG9312-RA	CG9312	4.43974	2.80687e-05	-
CG32447-RB	CG32447	4.43938	0.0301337	-
CG7100-RK	CadN	4.43367	5.25006e-05	-
CG30490-RA	CG30490	4.43077	6.05487e-12	Activated
CG42340-RC	CG42340	4.42544	5.14983e-08	-
CG15150-RB	elfless	4.41214	1.17899e-07	-
CG31901-RA	Mur29B	4.39701	0.0660602	-
CG42331-RB	CG42331	4.39463	0.00116765	-
CG11594-RA	CG11594	4.39231	0.000128187	-
CG10657-RA	CG10657	4.39072	1.91559e-06	-
CG42541-RC	CG42541	4.38216	0.00895543	-
CG2969-RB	Atet	4.35633	1.38709e-09	Activated
CG31659-RA	CG31659	4.35164	0.0733867	-
CG3622-RC	stl	4.35164	0.0733867	-
CG5185-RA	Tom	4.35164	0.0733867	-
CG8442-RA	Glu-RI	4.35164	0.0733867	-
CG11162-RA	CG11162	4.3396	0.0738409	-
CG13726-RA	Or74a	4.3396	0.0738409	-
CG33543-RC	CG33543	4.3396	0.0738409	-
CG4329-RB	CG4329	4.3396	0.0738409	-
CG8246-RA	Poxn	4.3396	0.0738409	-
CG17181-RA	CG17181	4.33348	1.20756e-22	-
CG33048-RB	Mocs1	4.32769	5.63641e-13	Activated
CG17150-RD	CG17150	4.32464	0.0242354	-
CG30101-RA	CG30101	4.32335	0.0745198	-
CG34277-RB	CG34277	4.32335	0.0745198	-
CG3906-RA	CG3906	4.32335	0.0745198	-
CG5246-RA	CG5246	4.32335	0.0745198	-
CG7577-RA	ppk20	4.32335	0.0745198	-
CG7756-RA	Hsc70-2	4.32335	0.0745198	-
CG14509-RB	CG14509	4.30859	1.09694e-06	-
CG10564-RB	Ac78C	4.27891	3.86523e-05	-
CG15666-RD	CG15666	4.27708	2.02032e-14	-
CG13636-RB	CG13636	4.27554	0.0119693	-
CG17336-RA	Lcch3	4.2707	0.0318396	-
CG11843-RA	CG11843	4.26091	0.000131379	-
CG12236-RB	CG12236	4.25621	4.21896e-15	-
CG7201-RA	CG7201	4.2491	0.0781246	-
CG12910-RA	CG12910	4.24238	0.0630154	-
CG32459-RA	CG32459	4.24238	0.0630154	-
CG9138-RB	SP1070	4.24238	0.0630154	-
CG3009-RC	CG3009	4.23735	0.0024086	-
CG14372-RB	CG14372	4.22674	0.0430506	-
CG10211-RA	CG10211	4.22644	1.34748e-09	-
CG18104-RA	arg	4.22347	2.36575e-17	-
CG10002-RA	fkh	4.22138	0.0707412	-
CG15539-RA	CG15539	4.22138	0.0707412	-
CG6906-RA	CAH2	4.21517	0.0312561	-
CG4462-RA	CG4462	4.21075	0.0235532	-
CG15312-RA	CG15312	4.20772	1.11967e-11	-
CG13868-RA	CG13868	4.20154	0.072117	-
CG11143-RA	Inos	4.20001	1.24883e-21	Activated
CG32043-RA	CG32043	4.19654	0.0330286	-
CG12951-RA	CG12951	4.18032	0.0606763	-
CG14196-RA	CG14196	4.17819	0.00530949	-
CG7103-RB	Pvf1	4.17234	0.0165849	-
CG42449-RA	CG42449	4.16982	8.7415e-05	-
CG8839-RE	CG8839	4.16695	8.89267e-22	Activated
CG6348-RA	ro	4.16164	0.047757	-
CG18559-RA	Cyp309a2	4.15631	0.0116988	-
CG18304-RA	CG18304	4.15067	0.00498832	-
CG3441-RC	Nplp1	4.14993	0.0122006	-
CG15307-RA	CG15307	4.14971	0.0503308	-
CG14527-RA	CG14527	4.14499	0.000421075	-
CG13566-RA	CG13566	4.14384	0.0577662	-
CG6839-RA	CG6839	4.14363	0.0834571	-
CG42262-RA	CG42262	4.14219	0.000271114	-
CG10764-RA	CG10764	4.13486	0.0238938	-
CG15444-RB	ine	4.13349	7.30483e-13	-
CG32354-RA	CG32354	4.13332	0.0602444	-
CG8782-RA	Oat	4.13027	2.31851e-05	Activated
CG3668-RA	fd59A	4.12337	0.00300951	-
CG31668-RB	CG31668	4.10692	0.0816932	-
CG32096-RB	rols	4.10692	0.0816932	-
CG4451-RA	Hs6st	4.10355	2.7562e-19	Activated
CG8348-RA	Dh	4.1015	0.0820166	-
CG8453-RA	Cyp6g1	4.09567	0.00184083	-
CG31823-RA	CG31823	4.09411	0.0803582	-
CG4482-RE	mol	4.09284	0.0826243	-
CG7906-RA	CG7906	4.08136	0.0520161	-
CG1342-RA	CG1342	4.08084	0.0307144	-
CG17646-RB	CG17646	4.0658	0.000368085	-
CG2652-RA	CG2652	4.03067	0.0867939	-
CG31493-RA	CG31493	4.03067	0.0867939	-
CG6186-RA	Tsf1	4.01962	0.0277363	-
CG32486-RD	CG32486	4.01729	3.3511e-20	Activated
CG34371-RA	CG34371	4.00614	0.0847631	-
CG2227-RA	Gip	4.00236	4.77625e-09	Activated
CG10082-RA	CG10082	3.99238	3.60783e-22	Activated
CG5896-RA	grass	3.98635	1.61411e-10	-
CG15189-RB	Osi19	3.97559	2.06359e-05	-
CG10562-RA	CG10562	3.97037	1.06763e-05	-
CG11488-RA	mRpL10	3.96612	5.78412e-19	-
CG7590-RB	scyl	3.96278	3.66755e-10	Activated
CG12402-RA	CG12402	3.96016	0.0086639	-
CG1695-RB	CG1695	3.94578	0.0616842	-
CG14301-RB	CG14301	3.93521	0.00647403	-
CG6188-RA	CG6188	3.93023	3.91587e-08	Activated
CG7014-RA	RpS5b	3.92147	0.00312064	-
CG4521-RA	mthl1	3.92058	4.77891e-19	-
CG31100-RA	CG31100	3.90549	0.0361374	-
CG30036-RA	CG30036	3.90237	0.0622683	-
CG14534-RA	TwdlE	3.8965	0.0206147	-
CG32117-RA	CG32117	3.89595	0.0282091	-
CG8595-RA	Toll-7	3.89301	1.52572e-05	-
CG6254-RA	CG6254	3.88973	1.74282e-17	-
CG5213-RA	CG5213	3.88868	0.091813	-
CG6053-RB	CG6053	3.88864	0.0393902	-
CG13458-RA	CG13458	3.88417	3.09679e-06	-
CG5036-RB	CG5036	3.87918	0.000336403	-
CG34100-RA	mld	3.87428	1.80251e-21	-
CG11321-RB	CG11321	3.86907	0.00313032	-
CG12011-RA	CG12011	3.86658	0.0998084	-
CG15208-RA	CG15208	3.86658	0.0998084	-
CG34410-RB	Rab26	3.86658	0.0998084	-
CG34418-RH	sif	3.86658	0.0998084	-
CG9813-RF	CG9813	3.86542	0.0010298	-
CG15543-RA	CG15543	3.86295	0.05158	-
CG15096-RA	CG15096	3.85888	0.0432891	-
CG15414-RA	CG15414	3.85845	0.100267	-
CG4221-RA	CG4221	3.85845	0.100267	-
CG42570-RA	CG42570	3.85845	0.100267	-
CG6269-RA	unc-4	3.85845	0.100267	-
CG8245-RA	CG8245	3.85238	0.0200598	-
CG5939-RA	Prm	3.84268	0.0137802	-
CG11905-RF	CG11905	3.82995	0.102118	-
CG14640-RA	TwdlV	3.82995	0.102118	-
CG8930-RA	rk	3.82836	0.084113	-
CG10998-RA	r-cup	3.82316	2.36452e-07	Activated
CG11044-RA	CG11044	3.80875	0.000245762	Activated
CG15121-RA	Ir56b	3.80598	0.103663	-
CG3097-RA	CG3097	3.80598	0.103663	-
CG33205-RC	CG33205	3.80598	0.103663	-
CG8902-RA	Nuf2	3.80135	6.26342e-13	-
CG3879-RA	Mdr49	3.79691	0.0130845	-
CG7366-RA	CG7366	3.7748	0.00500468	-
CG3280-RB	CG3280	3.7712	0.104891	-
CG32146-RB	dlp	3.76778	7.14429e-12	Activated
CG31542-RA	CG31542	3.76675	0.105201	-
CG9359-RA	betaTub85D	3.76675	0.105201	-
CG34420-RC	CG34420	3.75598	0.106067	-
CG8991-RA	Sobp	3.7481	0.000114423	Activated
CG10257-RA	CG10257	3.7478	0.0412979	-
CG14855-RA	CG14855	3.74405	2.39374e-09	-
CG1897-RA	Dr	3.74167	0.10743	-
CG7525-RA	Tie	3.74107	0.0553125	-
CG13611-RA	CG13611	3.73855	0.00299469	-
CG10075-RA	CG10075	3.73663	4.71731e-13	-
CG1132-RA	fd64A	3.73408	0.0658096	-
CG8560-RA	CG8560	3.7286	0.0765366	-
CG10706-RM	SK	3.72594	0.0976038	-
CG7589-RA	CG7589	3.72539	0.0505879	-
CG5955-RA	CG5955	3.72469	0.0577662	-
CG11323-RA	TTLL3A	3.72347	0.109183	-
CG12187-RA	CG12187	3.72182	0.0979099	-
CG31446-RA	CG31446	3.72031	0.109147	-
CG1912-RA	Gycalpha99B	3.71685	0.0905978	-
CG1406-RA	U2A	3.71251	4.76846e-15	-
CG15860-RA	pain	3.71149	3.96284e-07	-
CG11870-RB	CG11870	3.70375	2.64294e-16	-
CG16815-RB	CG16815	3.69812	0.100461	-
CG33976-RB	Octbeta2R	3.69564	0.0926964	-
CG8823-RA	Lip3	3.69051	0.111037	-
CG1795-RA	Ogg1	3.69031	5.00168e-08	-
CG13847-RB	CG13847	3.68947	0.000829999	-
CG1910-RB	CG1910	3.68396	6.32112e-09	-
CG31207-RA	CG31207	3.67898	0.01954	-
CG18085-RA	sev	3.6675	0.000474077	Activated
CG18136-RA	CG18136	3.66201	5.10943e-06	-
CG15818-RA	CG15818	3.65822	3.64847e-08	-
CG1765-RA	EcR	3.65763	2.61514e-08	-
CG34393-RA	CG34393	3.65646	0.114906	-
CG18549-RA	CG18549	3.65614	5.67407e-12	-
CG15779-RA	Tre	3.65491	1.29694e-05	-
CG2655-RA	HLH3B	3.63858	0.0949553	-
CG8643-RA	rgr	3.62775	7.46044e-20	-
CG32085-RA	CG32085	3.62566	0.0133231	-
CG9289-RA	CG9289	3.60991	3.55284e-06	-
CG8808-RB	Pdk	3.60195	1.50841e-12	Activated
CG2233-RA	CG2233	3.60095	2.16606e-06	-
CG12143-RA	Tsp42Ej	3.59643	0.0513168	-
CG17976-RA	sut3	3.5929	0.00214395	-
CG13598-RC	sba	3.59212	3.54826e-17	-
CG32052-RB	CG32052	3.5879	0.0383474	-
CG12991-RA	CG12991	3.5838	0.0059587	-
CG6464-RA	salm	3.58157	0.0196656	-
CG31122-RB	CG31122	3.5808	5.90438e-13	-
CG12602-RA	CG12602	3.58073	0.060232	-
CG14448-RA	CG14448	3.57252	0.00534081	-
CG9961-RA	CG9961	3.57251	4.0596e-07	-
CG10173-RA	Best2	3.57244	0.0674539	-
CG10798-RA	dm	3.56886	4.07097e-23	Activated
CG12838-RA	Tsp42Eo	3.56626	0.0784128	-
CG17321-RA	CG17321	3.56341	0.0621469	-
CG1854-RA	Or43a	3.55685	0.0802288	-
CG31043-RD	gukh	3.55285	6.40787e-07	-
CG8646-RB	CG8646	3.54204	9.1417e-09	-
CG6511-RA	CG6511	3.54139	6.01214e-15	-
CG8874-RA	Fps85D	3.53273	1.83509e-21	Activated
CG9896-RA	CG9896	3.53175	0.092908	-
CG14608-RB	CG14608	3.53026	0.0011968	-
CG10667-RA	Orc1	3.52488	1.1883e-12	-
CG18754-RA	CG18754	3.5185	0.0380311	-
CG8086-RA	CG8086	3.50333	2.86789e-08	-
CG4133-RA	CG4133	3.4975	1.63572e-06	Activated
CG42276-RC	Pde9	3.49623	1.31983e-16	-
CG7189-RB	Gr66a	3.48822	6.14779e-06	-
CG9326-RD	vari	3.48394	0.0386771	-
CG31790-RA	CG31790	3.47332	1.98601e-11	-
CG34383-RC	CG34383	3.47039	1.84153e-11	Activated
CG10972-RA	ppk12	3.46863	0.121178	-
CG31897-RA	CG31897	3.46455	1.09038e-08	-
CG4843-RA	Tm2	3.45749	0.0784236	-
CG14960-RA	CG14960	3.45638	6.16027e-06	-
CG1895-RA	Cyp28c1	3.45492	0.0384949	-
CG34157-RF	Dys	3.45244	0.123406	-
CG34426-RA	CG34426	3.43604	0.125155	-
CG2196-RB	salt	3.43536	0.1355	-
CG10151-RD	CG10151	3.43354	2.91279e-05	-
CG12692-RB	CG12692	3.42598	0.136244	-
CG13931-RA	CG13931	3.42598	0.136244	-
CG14760-RA	CG14760	3.42598	0.136244	-
CG2854-RA	CG2854	3.42598	0.136244	-
CG6440-RA	Dms	3.42598	0.136244	-
CG9194-RA	CG9194	3.42598	0.136244	-
CG34027-RA	CG34027	3.42119	0.0024753	-
CG6760-RA	l(3)70Da	3.41384	9.90053e-11	-
CG18682-RA	CG18682	3.40996	0.137795	-
CG34006-RA	CG34006	3.40996	0.137795	-
CG3068-RA	aur	3.40862	2.25998e-13	-
CG42387-RA	tal-AA	3.40387	0.0923937	-
CG6830-RA	CG6830	3.39968	0.12975	-
CG13432-RA	l(2)05510	3.39685	0.0789687	-
CG1213-RB	CG1213	3.39558	0.13588	-
CG1315-RA	CG1315	3.39558	0.13588	-
CG13930-RA	CG13930	3.39558	0.13588	-
CG14717-RA	CG14717	3.39558	0.13588	-
CG30092-RF	jbug	3.39558	0.13588	-
CG4550-RA	ninaE	3.39558	0.13588	-
CG6470-RA	CG6470	3.39558	0.13588	-
CG7887-RA	Takr99D	3.39558	0.13588	-
CG4606-RA	alpha-Man-IIb	3.39371	1.75438e-12	-
CG13917-RA	CG13917	3.3884	8.44501e-13	-
CG13833-RA	CG13833	3.38103	0.136909	-
CG13870-RB	CG13870	3.38103	0.136909	-
CG18285-RA	igl	3.38103	0.136909	-
CG31077-RB	CG31077	3.38103	0.136909	-
CG32463-RA	CG32463	3.38103	0.136909	-
CG33124-RC	CG33124	3.38103	0.136909	-
CG8542-RA	Hsc70-5	3.37068	1.61711e-17	Activated
CG1913-RA	alphaTub84B	3.36667	1.23484e-16	Activated
CG18473-RA	CG18473	3.36563	0.00141309	-
CG10605-RA	caup	3.36506	0.138284	-
CG12993-RA	p-cup	3.36506	0.138284	-
CG13614-RB	CG13614	3.36506	0.138284	-
CG33183-RD	Hr46	3.36506	0.138284	-
CG34010-RA	CG34010	3.36506	0.138284	-
CG6067-RA	CG6067	3.35839	0.143068	-
CG17941-RA	ds	3.35713	0.0512265	-
CG31774-RB	fred	3.35441	0.0123784	-
CG9664-RB	CG9664	3.34984	3.10859e-05	-
CG5862-RA	CG5862	3.34839	1.59931e-10	-
CG6072-RA	sra	3.3479	6.8759e-14	Activated
CG17440-RA	CG17440	3.34766	0.0240441	-
CG3331-RA	e	3.34279	0.136806	-
CG31792-RA	CG31792	3.34221	0.0357433	-
CG31249-RA	CG31249	3.3422	5.9365e-11	-
CG14425-RB	CG14425	3.33767	4.74702e-10	Activated
CG12950-RA	CG12950	3.33758	0.112195	-
CG6706-RB	GABA-B-R2	3.33529	1.51368e-06	-
CG9743-RA	CG9743	3.32513	5.84962e-14	-
CG33080-RA	CG33080	3.32416	4.32169e-05	-
CG9236-RA	CG9236	3.32024	0.0206177	-
CG8834-RA	CG8834	3.3142	0.0568506	-
CG7137-RA	CG7137	3.31297	2.93398e-12	-
CG6433-RA	qua	3.31196	1.24815e-05	-
CG5661-RA	Sema-5c	3.31089	1.57593e-06	Activated
CG6081-RA	Cyp28d2	3.31017	2.54527e-09	-
CG17975-RA	sut2	3.3085	0.000172941	-
CG3335-RA	CG3335	3.30653	2.93341e-15	Activated
CG30440-RA	CG30440	3.30475	0.0912308	-
CG32437-RA	CG32437	3.30445	0.143469	-
CG9652-RB	DopR	3.30445	0.143469	-
CG5966-RA	CG5966	3.29931	0.00199949	-
CG4321-RA	Cyp4d8	3.29799	0.127621	-
CG2374-RA	lbm	3.29783	0.00383482	-
CG13075-RB	CG13075	3.2978	0.00132683	-
CG30438-RB	CG30438	3.29071	0.12863	-
CG9660-RA	toc	3.28801	0.0244448	-
CG42278-RC	corn	3.27946	0.0308178	-
CG31000-RB	heph	3.27825	0.0953063	-
CG15101-RA	Jheh1	3.27566	0.000224635	-
CG5834-RA	Hsp70Bbb	3.27386	NA	-
CG8138-RA	CG8138	3.27386	NA	-
CG4432-RD	PGRP-LC	3.26949	0.000147566	-
CG10363-RA	TepIV	3.26705	4.92262e-17	-
CG5849-RA	CG5849	3.26223	0.154252	-
CG9948-RA	CG9948	3.25995	2.4947e-12	Activated
CG4491-RA	noc	3.25867	0.0197092	-
CG10625-RH	CG10625	3.25703	0.00743605	-
CG33991-RC	nuf	3.25344	9.56388e-06	Activated
CG10960-RC	CG10960	3.24238	2.82977e-08	-
CG2150-RA	CG2150	3.23904	0.13833	-
CG7526-RE	CG7526	3.2346	0.136244	-
CG32381-RB	unc-13-4A	3.23153	0.139143	-
CG11883-RB	CG11883	3.22542	1.39501e-08	-
CG14357-RB	CG14357	3.22448	0.140453	-
CG2259-RA	Gclc	3.22056	9.70038e-14	Activated
CG9908-RA	disco	3.21525	0.149622	-
CG2507-RB	sas	3.21467	0.139875	-
CG13699-RA	CG13699	3.21115	0.150156	-
CG31847-RB	CG31847	3.20967	0.124421	-
CG1066-RF	Shab	3.20955	0.142151	-
CG5998-RA	Adgf-B	3.1894	0.0498886	-
CG8657-RA	Dgkepsilon	3.18925	5.72827e-09	-
CG7458-RA	CG7458	3.18879	0.147665	-
CG33466-RA	Fs	3.18742	0.0230894	-
CG14162-RA	dpr6	3.18665	0.0255331	-
CG14042-RA	CG14042	3.18526	0.154257	-
CG1004-RA	rho	3.17774	1.19088e-13	Activated
CG14796-RA	Mur2B	3.17403	0.000620378	-
CG34398-RD	CG34398	3.16596	0.0866544	-
CG7328-RA	CG7328	3.16024	2.32496e-05	-
CG11136-RB	CG11136	3.15628	0.000155602	-
CG42280-RE	ome	3.14979	2.81903e-08	-
CG7850-RA	puc	3.14952	4.13758e-16	Activated
CG9313-RA	CG9313	3.14417	0.101838	-
CG6704-RA	CG6704	3.14034	1.54439e-06	-
CG33126-RA	NLaz	3.13975	0.102279	-
CG10931-RA	CG10931	3.13847	0.090225	-
CG1725-RC	dlg1	3.132	0.00193753	-
CG14351-RA	CG14351	3.13171	0.00187029	-
CG31760-RB	CG31760	3.1159	0.172262	-
CG6992-RI	GluRIIA	3.1159	0.172262	-
CG33197-RE	mbl	3.11273	1.50488e-14	Activated
CG13394-RB	CG13394	3.11082	0.172983	-
CG31323-RA	CG31323	3.1027	0.00808743	-
CG32406-RA	CG32406	3.10245	0.0764699	-
CG32234-RA	CG32234	3.10018	0.17433	-
CG2928-RA	Reg-5	3.09925	1.0067e-13	Activated
CG10361-RA	CG10361	3.08976	0.144237	-
CG5389-RA	CG5389	3.08835	0.00376885	-
CG3672-RA	Cpr67B	3.08834	0.053444	-
CG5627-RB	rab3-GEF	3.08159	0.176825	-
CG12057-RA	CG12057	3.07865	0.138284	-
CG15021-RA	CG15021	3.07408	0.0200638	-
CG6332-RA	CG6332	3.07295	0.0739781	-
CG30147-RB	Hil	3.0663	4.1281e-12	-
CG14258-RA	CG14258	3.06502	0.140332	-
CG5376-RA	CG5376	3.06232	7.49153e-05	-
CG2239-RB	jdp	3.06163	0.000105943	Activated
CG13920-RA	CG13920	3.06011	0.133557	-
CG14238-RA	CG14238	3.06011	0.133557	-
CG10713-RA	CG10713	3.05735	0.0030263	-
CG6908-RA	CG6908	3.05476	0.134305	-
CG18522-RA	CG18522	3.05114	1.14053e-10	-
CG8428-RE	spin	3.05069	1.62213e-15	Activated
CG4009-RA	CG4009	3.0483	0.000297544	-
CG4060-RA	TwdlW	3.03942	0.104046	-
CG13651-RA	danr	3.03093	0.180204	-
CG31002-RA	CG31002	3.03093	0.180204	-
CG3973-RA	CG3973	3.0279	3.62365e-16	Activated
CG33956-RD	kay	3.0184	1.81132e-15	-
CG1124-RA	CG1124	3.01835	0.066885	-
CG3954-RA	csw	3.0158	4.35293e-14	-
CG5322-RA	CG5322	3.01292	0.0334725	-
CG42334-RC	comm3	3.00128	0.0988599	-
CG8738-RA	CG8738	3.00128	0.0988599	-
CG6575-RA	glec	2.99746	4.0869e-15	Activated
CG42399-RB	CG42399	2.99673	7.74709e-09	-
CG17146-RA	Adk1	2.99613	1.85285e-07	-
CG13380-RB	CG13380	2.99	0.00436875	-
CG15078-RA	Mctp	2.98506	0.00151553	-
CG17867-RA	Or10a	2.98379	0.174103	-
CG13830-RD	CG13830	2.98077	1.45714e-08	-
CG9102-RA	bab2	2.97878	5.82486e-06	Activated
CG17283-RA	CG17283	2.97401	0.188919	-
CG31016-RB	CG31016	2.9692	0.114907	-
CG4083-RA	Mo25	2.96534	5.30475e-14	Activated
CG6913-RA	Fer3	2.96503	0.0836876	-
CG12120-RA	t	2.96389	0.185054	-
CG6901-RA	CG6901	2.96389	0.185054	-
CG9850-RC	CG9850	2.96179	0.185483	-
CG31161-RA	CG31161	2.96161	2.7055e-09	-
CG11299-RB	CG11299	2.9607	4.02818e-12	Activated
CG42508-RA	CG42508	2.96069	0.1804	-
CG7052-RE	TepII	2.95721	1.21183e-08	Activated
CG42366-RA	CG42366	2.95439	0.17911	-
CG4744-RA	CG4744	2.95122	0.192334	-
CG31092-RG	LpR2	2.95115	4.98518e-06	-
CG9277-RB	betaTub56D	2.95043	4.49024e-15	Activated
CG7881-RA	CG7881	2.94893	0.0117069	-
CG14651-RB	CG14651	2.94656	0.188244	-
CG3897-RD	blot	2.94631	2.16012e-05	-
CG31246-RA	CG31246	2.94107	0.0271024	-
CG9162-RA	CG9162	2.93887	0.165547	-
CG13385-RA	CG13385	2.93855	0.0640866	-
CG10830-RA	CG10830	2.93599	NA	-
CG12943-RB	CG12943	2.93599	NA	-
CG13618-RA	CG13618	2.93599	NA	-
CG13787-RA	Gr28a	2.93599	NA	-
CG15894-RB	CG15894	2.93599	NA	-
CG1867-RA	Or98b	2.93599	NA	-
CG31204-RA	CG31204	2.93599	NA	-
CG31288-RA	CG31288	2.93599	NA	-
CG5638-RA	Rh7	2.93599	NA	-
CG6367-RA	psh	2.93599	NA	-
CG6435-RA	CG6435	2.93599	NA	-
CG6821-RA	Lsp1gamma	2.93599	NA	-
CG7068-RA	TepIII	2.93599	NA	-
CG11012-RA	Ugt37a1	2.93576	0.165989	-
CG31720-RC	CG31720	2.93499	0.106709	-
CG13209-RA	sha	2.92807	NA	-
CG14735-RA	ssp5	2.92807	NA	-
CG14993-RA	Faa	2.92807	NA	-
CG30360-RC	CG30360	2.92807	NA	-
CG31326-RA	CG31326	2.92807	NA	-
CG32261-RA	Gr64a	2.92807	NA	-
CG42292-RA	Ir7f	2.92807	NA	-
CG4688-RA	CG4688	2.92807	NA	-
CG6445-RB	Cad74A	2.92807	NA	-
CG9068-RA	CG9068	2.92807	NA	-
CG5707-RA	CG5707	2.92523	1.68723e-06	Activated
CG15904-RA	Ir56d	2.91934	NA	-
CG5623-RA	CG5623	2.91934	NA	-
CG7402-RA	CG7402	2.91934	NA	-
CG7663-RA	Cpr78Cb	2.91669	0.105201	-
CG5557-RA	sqz	2.91587	1.40168e-11	Activated
CG8843-RA	sec5	2.91438	4.82506e-09	-
CG33988-RA	CG33988	2.90502	0.0959417	-
CG42256-RI	CG42256	2.89213	0.175506	-
CG14885-RB	Gyc-89Da	2.89067	0.158821	-
CG6749-RA	CG6749	2.89012	0.198157	-
CG11516-RE	Ptp99A	2.88984	0.0219021	-
CG11796-RA	CG11796	2.88829	NA	-
CG13744-RA	CG13744	2.88829	NA	-
CG17362-RA	CG17362	2.88829	NA	-
CG7378-RA	CG7378	2.88829	NA	-
CG14024-RA	CG14024	2.87674	0.000126077	-
CG33985-RA	CG33985	2.87579	0.0861368	-
CG31064-RB	CG31064	2.87255	6.71973e-05	-
CG6702-RA	Cbp53E	2.87143	0.154148	-
CG2855-RA	aph-1	2.87099	1.06136e-07	-
CG3479-RC	osp	2.86863	1.40027e-07	Activated
CG11391-RA	CG11391	2.86534	NA	-
CG13164-RA	SIP2	2.86534	NA	-
CG14195-RA	CG14195	2.86534	NA	-
CG17024-RA	CG17024	2.86534	NA	-
CG30203-RB	CG30203	2.86534	NA	-
CG33296-RA	CG33296	2.86534	NA	-
CG5921-RA	CG5921	2.86534	NA	-
CG7582-RA	CG7582	2.86534	NA	-
CG17717-RA	CG17717	2.8505	5.86006e-06	-
CG3162-RA	CG3162	2.84864	0.0125932	-
CG10619-RB	tup	2.83602	0.194156	-
CG42601-RC	Cad86C	2.83589	0.196053	-
CG6536-RB	mthl4	2.82713	0.000484656	-
CG4574-RC	Plc21C	2.82525	8.08458e-08	-
CG17726-RA	CG17726	2.82478	4.76359e-08	Activated
CG3814-RA	CG3814	2.82354	4.57355e-06	-
CG3078-RA	CG3078	2.81661	0.000675198	-
CG8317-RA	CG8317	2.81448	0.13847	-
CG16791-RA	CG16791	2.81269	4.20746e-13	-
CG30359-RB	CG30359	2.80505	0.200443	-
CG15014-RA	CG15014	2.80357	1.80979e-10	-
CG10332-RA	CG10332	2.79696	0.220028	-
CG10917-RA	fj	2.79696	0.220028	-
CG6971-RA	CG6971	2.79668	0.000631755	Activated
CG17270-RA	CG17270	2.79664	0.00141387	-
CG7166-RB	CG7166	2.79445	0.109203	-
CG9699-RB	2016-09-04	2.79338	0.0221234	-
CG11607-RA	H2.0	2.79168	0.220912	-
CG6409-RA	CG6409	2.79168	0.220912	-
CG1732-RB	CG1732	2.78985	0.0391663	-
CG31075-RA	CG31075	2.78915	1.45405e-05	Activated
CG1340-RA	CG1340	2.78771	0.125946	-
CG13565-RA	CG13565	2.78443	0.0438078	-
CG33508-RA	ppk13	2.78342	1.17736e-05	-
CG7771-RB	sim	2.78317	0.00743315	-
CG34209-RA	CG34209	2.77946	0.222934	-
CG42247-RC	CG42247	2.77946	0.222934	-
CG8852-RA	CG8852	2.77946	0.222934	-
CG16781-RA	CG16781	2.77293	0.115621	-
CG33484-RB	zormin	2.77243	1.48544e-10	-
CG18596-RA	CG18596	2.77183	8.03666e-10	-
CG6896-RA	MYPT-75D	2.76573	2.97782e-05	Activated
CG11693-RA	CG11693	2.7656	0.210521	-
CG14227-RB	CG14227	2.7656	0.210521	-
CG1629-RA	yellow-h	2.7656	0.210521	-
CG11407-RA	CG11407	2.76381	0.225747	-
CG11966-RA	CG11966	2.76381	0.225747	-
CG9972-RA	spz5	2.76212	1.42549e-07	-
CG4099-RA	Sr-CI	2.75817	0.211924	-
CG31475-RA	CG31475	2.75689	0.103921	-
CG32064-RA	CG32064	2.75333	0.227007	-
CG10152-RA	beat-IV	2.7502	0.214146	-
CG13999-RA	CG13999	2.7502	0.214146	-
CG1689-RB	lz	2.74903	0.0612316	-
CG17348-RA	drl	2.74609	0.0734252	-
CG10184-RA	CG10184	2.74364	1.32881e-12	-
CG13793-RA	CG13793	2.7366	0.22875	-
CG34367-RC	CG34367	2.7366	0.22875	-
CG4889-RA	wg	2.7366	0.22875	-
CG32645-RB	CG32645	2.73089	0.202878	-
CG1793-RB	MED26	2.7273	0.230306	-
CG32462-RA	CG32462	2.72655	0.232157	-
CG3895-RB	ph-d	2.72598	1.40696e-05	-
CG14526-RB	CG14526	2.72305	0.0107868	-
CG6234-RA	CG6234	2.721	0.189146	-
CG11456-RA	CG11456	2.72015	1.15525e-07	-
CG10337-RA	CG10337	2.71979	1.55455e-08	-
CG9943-RA	Surf1	2.71908	3.17074e-07	-
CG1210-RD	Pk61C	2.71727	1.99854e-08	-
CG6542-RA	EDTP	2.71565	2.42862e-07	-
CG1842-RB	Dhc98D	2.71547	0.190486	-
CG8980-RA	NiPp1	2.7132	6.99206e-10	-
CG8403-RA	SP2353	2.70812	0.230305	-
CG2543-RA	CG2543	2.70512	0.010808	-
CG9552-RA	rost	2.70363	1.26028e-08	-
CG11897-RB	CG11897	2.70353	3.11217e-12	Activated
CG17292-RB	CG17292	2.70305	2.48808e-05	Activated
CG12026-RB	CG12026	2.70285	0.186332	-
CG4684-RA	nwk	2.70125	0.23675	-
CG33473-RB	luna	2.69799	2.23104e-13	-
CG4404-RA	CG4404	2.69627	0.12853	-
CG17453-RA	Cyp317a1	2.69292	0.169098	-
CG15002-RB	mas	2.68976	0.237693	-
CG2201-RA	CG2201	2.68928	0.00166165	-
CG31974-RB	CG31974	2.68771	0.0315458	-
CG11619-RA	CG11619	2.68327	0.000527857	-
CG6206-RB	CG6206	2.68155	0.0203147	-
CG10483-RA	CG10483	2.67945	0.140834	-
CG2187-RA	CG2187	2.67886	0.224887	-
CG17248-RF	n-syb	2.67793	5.18637e-05	-
CG14044-RA	CG14044	2.66765	0.0589038	-
CG9398-RB	king-tubby	2.66729	0.227746	-
CG8036-RB	CG8036	2.66593	0.00404453	-
CG5550-RA	CG5550	2.66388	0.239609	-
CG9078-RA	ifc	2.66289	3.48602e-11	-
CG17633-RA	CG17633	2.65954	0.17579	-
CG7825-RA	Rad17	2.64869	1.59552e-08	-
CG8389-RB	CG8389	2.64724	0.194692	-
CG32483-RA	CG32483	2.6401	0.0387521	-
CG6747-RB	Ir	2.63687	7.00005e-10	-
CG9224-RA	sog	2.6354	0.000284378	Activated
CG5237-RB	unc79	2.63366	0.210858	-
CG31296-RA	CG31296	2.63332	0.00542595	-
CG6673-RA	CG6673	2.62947	5.47536e-08	Activated
CG8238-RA	Buffy	2.62597	0.0553125	-
CG9418-RA	CG9418	2.62407	4.13236e-08	-
CG9171-RE	CG9171	2.6201	3.04547e-09	-
CG14780-RA	CG14780	2.61779	0.000599179	-
CG18578-RA	Ugt86Da	2.61448	0.229158	-
CG4382-RB	CG4382	2.61438	0.253192	-
CG9701-RA	CG9701	2.60853	0.239564	-
CG33700-RC	CG33700	2.60562	0.0141838	-
CG7571-RC	Oatp74D	2.60532	1.11773e-10	Activated
CG31265-RA	CG31265	2.60261	NA	-
CG3428-RA	pall	2.59882	5.27323e-07	Activated
CG31044-RA	CG31044	2.59751	5.49395e-10	-
CG17894-RC	cnc	2.59439	1.52482e-08	Activated
CG13004-RB	CG13004	2.59025	1.82197e-06	Activated
CG14879-RB	CG14879	2.59024	0.00307475	-
CG4319-RA	rpr	2.58912	9.91224e-08	Activated
CG1168-RB	7B2	2.58368	0.0663317	-
CG4881-RA	salr	2.5757	0.14509	-
CG5361-RA	CG5361	2.57401	0.200441	-
CG33207-RA	pxb	2.57062	1.58502e-07	Activated
CG8664-RA	CG8664	2.56951	0.175845	-
CG10626-RA	Lkr	2.56842	NA	-
CG5488-RA	B-H2	2.56842	NA	-
CG15861-RA	CG15861	2.56778	0.000354228	-
CG2699-RA	Pi3K21B	2.5644	2.4806e-11	-
CG33174-RA	inaE	2.56225	0.000305475	Activated
CG31163-RE	SKIP	2.54774	0.0129801	-
CR33963-RA	CR33963	2.53712	4.06946e-06	Activated
CG12754-RA	Or42b	2.53664	0.258529	-
CG13955-RA	CG13955	2.53664	0.258529	-
CG5393-RD	apt	2.53333	0.00379675	-
CG15086-RE	CG15086	2.53295	0.259376	-
CG9446-RA	coro	2.53281	1.21505e-11	-
CG18769-RC	CG18769	2.52971	2.59073e-10	-
CG5020-RB	CLIP-190	2.52901	5.10395e-05	Activated
CG15468-RA	SIP3	2.52776	0.260977	-
CG14253-RB	CG14253	2.52701	0.00909655	-
CG13439-RA	dpr	2.52517	0.240224	-
CG11430-RB	olf186-F	2.52329	0.202265	-
CG42594-RA	CG42594	2.52291	0.222748	-
CG8568-RA	CG8568	2.52082	0.226266	-
CG42525-RA	CG42525	2.51676	0.26366	-
CG10527-RA	CG10527	2.51081	1.20413e-09	Activated
CG4536-RA	iav	2.50903	2.98199e-05	-
CG11398-RA	CG11398	2.50775	9.26859e-06	-
CG11841-RA	CG11841	2.5061	0.00914189	-
CG34414-RA	spri	2.50542	6.36296e-06	-
CG32791-RA	CG32791	2.50012	1.96795e-08	-
CG15279-RB	CG15279	2.49974	0.0105298	-
CG14029-RC	vri	2.49935	0.00417254	-
CG6484-RA	CG6484	2.49919	0.165989	-
CG9663-RA	CG9663	2.49757	1.58715e-06	Activated
CG10587-RA	CG10587	2.49754	NA	-
CG10680-RA	CG10680	2.49754	NA	-
CG1299-RA	CG1299	2.49754	NA	-
CG14160-RB	CG14160	2.49754	NA	-
CG14186-RA	CG14186	2.49754	NA	-
CG14400-RA	CG14400	2.49754	NA	-
CG14515-RA	CG14515	2.49754	NA	-
CG14919-RB	Ast-C	2.49754	NA	-
CG15884-RA	Cpr97Eb	2.49754	NA	-
CG17211-RA	CG17211	2.49754	NA	-
CG31988-RA	CG31988	2.49754	NA	-
CG3856-RC	Oamb	2.49754	NA	-
CG4613-RA	CG4613	2.49754	NA	-
CG5873-RA	CG5873	2.49754	NA	-
CG5996-RB	trpgamma	2.49754	NA	-
CG6083-RA	CG6083	2.49754	NA	-
CG6361-RA	CG6361	2.49754	NA	-
CG8006-RA	CG8006	2.49754	NA	-
CG9689-RA	CG9689	2.49754	NA	-
CG15544-RA	CG15544	2.4971	0.00850322	-
CG8333-RA	HLHmgamma	2.49614	0.144393	-
CG4026-RA	IP3K1	2.48733	5.00407e-12	Activated
CG13634-RA	CG13634	2.48525	0.280596	-
CG14535-RA	CG14535	2.48525	0.280596	-
CG30040-RA	jeb	2.48525	0.280596	-
CG33202-RB	dpr11	2.48525	0.280596	-
CG5648-RA	Prosalpha6T	2.48525	0.280596	-
CG7918-RA	CG7918	2.48525	0.280596	-
CG32091-RB	CG32091	2.48493	0.0771975	-
CG15005-RA	CG15005	2.48045	0.26959	-
CR42412-RA	Su(Ste):CR42412	2.48045	0.26959	-
CG7937-RA	C15	2.47987	0.22239	-
CG15020-RA	CG15020	2.47915	0.261731	-
CG14250-RA	TwdlQ	2.4791	0.281799	-
CG15044-RA	CG15044	2.4791	0.281799	-
CG11891-RD	CG11891	2.4772	NA	-
CG13293-RA	CG13293	2.4772	NA	-
CG13857-RA	CG13857	2.4772	NA	-
CG1397-RA	rtv	2.4772	NA	-
CG17191-RA	CG17191	2.4772	NA	-
CG31017-RA	PH4alphaNE3	2.4772	NA	-
CG31646-RA	CG31646	2.4772	NA	-
CG32355-RA	CG32355	2.4772	NA	-
CG32388-RA	CG32388	2.4772	NA	-
CG42504-RA	CG42504	2.4772	NA	-
CG7508-RA	ato	2.4772	NA	-
CG7874-RA	Mur18B	2.4772	NA	-
CG7991-RA	CG7991	2.4772	NA	-
CG32694-RA	CG32694	2.47306	0.271608	-
CG11726-RA	CG11726	2.46875	0.284024	-
CG6570-RA	lbl	2.46875	0.284024	-
CG7537-RB	inx5	2.46875	0.284024	-
CG1856-RE	ttk	2.46621	4.02334e-08	-
CG7079-RA	CG7079	2.46559	0.0349876	-
CG30414-RA	CG30414	2.46448	3.92193e-05	-
CG1975-RA	Drep-2	2.46281	0.2834	-
CG10181-RA	Mdr65	2.462	NA	-
CG1133-RA	opa	2.462	NA	-
CG11878-RA	CG11878	2.462	NA	-
CG12758-RA	sano	2.462	NA	-
CG14893-RB	CG14893	2.462	NA	-
CG14987-RB	Gr64d	2.462	NA	-
CG15630-RA	CG15630	2.462	NA	-
CG18672-RA	CG18672	2.462	NA	-
CG31871-RA	CG31871	2.462	NA	-
CG32475-RA	mthl8	2.462	NA	-
CG33083-RA	Gr97a	2.462	NA	-
CG3546-RA	CG3546	2.462	NA	-
CG4226-RC	GluRIIC	2.462	NA	-
CG42535-RA	CG42535	2.462	NA	-
CG42625-RC	mun	2.462	NA	-
CG5164-RA	GstE1	2.462	NA	-
CG5597-RA	CG5597	2.462	NA	-
CG6113-RA	Lip4	2.462	NA	-
CG7512-RB	CG7512	2.462	NA	-
CG8652-RA	Ugt37c1	2.462	NA	-
CG8869-RA	Jon25Bii	2.462	NA	-
CG9927-RA	Art6	2.462	NA	-
CG14626-RA	CG14626	2.46041	0.286244	-
CG16772-RA	CG16772	2.46041	0.286244	-
CG16782-RA	CG16782	2.46041	0.286244	-
CG17111-RA	CG17111	2.46041	0.286244	-
CG8216-RA	CG8216	2.46041	0.286244	-
CG8399-RA	CG8399	2.45753	3.0964e-05	Activated
CG17732-RA	CG17732	2.45685	0.276247	-
CG2961-RA	Ipod	2.45582	0.287345	-
CG31352-RA	CG31352	2.45266	1.64129e-08	Activated
CG2062-RA	Cyp4e1	2.45136	0.00251986	-
CG17716-RA	fas	2.45114	0.212384	-
CG11895-RA	stan	2.44799	0.203758	-
CG16971-RC	CG16971	2.44576	2.06161e-10	Activated
CG32150-RA	CG32150	2.44337	0.29013	-
CR30068-RA	CR30068	2.44337	0.29013	-
CG2822-RA	Shaw	2.44252	0.188944	-
CG30115-RE	CG30115	2.44198	1.81382e-08	Activated
CG8861-RC	CG8861	2.44193	0.28955	-
CG33492-RB	Ir41a	2.43809	0.289459	-
CG3759-RA	CG3759	2.43809	0.289459	-
CG6055-RA	CG6055	2.43809	0.289459	-
CG1131-RB	alpha-Est10	2.42945	1.69182e-08	-
CG9090-RA	CG9090	2.42903	0.287101	-
CG31516-RA	CG31516	2.42269	0.28307	-
CG8733-RA	Cyp305a1	2.42241	0.125636	-
CG31061-RA	Gr98d	2.4218	0.293952	-
CG4545-RA	SerT	2.4218	0.293952	-
CG7290-RA	CG7290	2.42131	0.175227	-
CG3609-RA	CG3609	2.42089	1.17752e-05	Activated
CG9214-RC	Tob	2.41931	8.29704e-05	-
CG5481-RA	lea	2.41815	4.99033e-08	Activated
CG6890-RA	Tollo	2.41698	1.06917e-08	-
CG31150-RA	CG31150	2.41496	3.04374e-06	Activated
CG2657-RB	Ir21a	2.41467	0.174238	-
CG42627-RA	CG42627	2.41172	1.91332e-06	-
CG5010-RA	CG5010	2.40972	4.64902e-08	Activated
CG5691-RA	CG5691	2.40861	1.70624e-08	-
CG5304-RA	l(2)01810	2.40432	0.000150828	Activated
CG15329-RA	hdm	2.40194	0.00463647	-
CG11226-RA	CG11226	2.39861	0.00216869	-
CG5953-RA	CG5953	2.39769	1.54298e-06	Activated
CG30497-RA	CG30497	2.39729	3.3854e-10	-
CG14168-RA	CG14168	2.39385	0.185073	-
CG15080-RA	CG15080	2.39342	0.0660065	-
CG11828-RC	CG11828	2.39235	5.25994e-05	-
CG15890-RA	CG15890	2.39027	0.00391535	-
CG14257-RB	CG14257	2.39015	0.109433	-
CG18255-RA	Strn-Mlck	2.3891	0.000560084	-
CG14303-RA	CG14303	2.38674	0.26795	-
CG13335-RA	CG13335	2.38485	0.160675	-
CG4484-RA	CG4484	2.38399	0.00471111	-
CG6531-RA	wgn	2.38146	1.6262e-08	Activated
CG42342-RC	CG42342	2.37868	0.206796	-
CG30090-RA	CG30090	2.37785	0.13847	-
CG1637-RB	CG1637	2.37467	0.000125025	Activated
CG11033-RB	CG11033	2.37455	7.93698e-11	Activated
CG12119-RA	CG12119	2.37078	0.308322	-
CG11312-RA	insc	2.36944	0.00143182	-
CG17287-RA	CG17287	2.3694	0.274009	-
CG5575-RA	ken	2.36703	1.15474e-09	Activated
CG17725-RA	Pepck	2.36612	0.000135661	Activated
CG5507-RA	T48	2.36095	1.34499e-06	-
CG9391-RA	CG9391	2.35953	2.08797e-06	-
CG12994-RA	CG12994	2.35301	0.291208	-
CG17119-RA	CG17119	2.34809	2.2171e-07	Activated
CG42260-RB	CG42260	2.34688	0.292876	-
CG15651-RA	CG15651	2.34312	0.294647	-
CG9999-RA	RanGap	2.34145	0.0716404	-
CG7919-RA	fan	2.33906	4.42782e-06	-
CG11175-RA	Rcd6	2.33718	0.000449532	-
CG6356-RA	CG6356	2.33627	0.00964053	-
CG4437-RA	PGRP-LF	2.33343	3.37913e-05	-
CG15765-RA	CG15765	2.32703	0.135691	-
CG12847-RA	Tsp42Ec	2.3264	0.106709	-
CG4205-RA	Fdxh	2.32633	5.85397e-05	-
CG7227-RA	CG7227	2.31605	0.247657	-
CG33322-RA	CG33322	2.31333	0.0403694	-
CG10913-RA	Spn6	2.31253	1.72504e-06	Activated
CG12840-RA	Tsp42El	2.30945	0.0281889	-
CG3812-RB	CG3812	2.30839	0.31672	-
CG3886-RA	Psc	2.30662	1.80254e-10	Activated
CG15731-RA	CG15731	2.30583	0.317612	-
CG13648-RA	tnc	2.30343	0.162197	-
CG33461-RA	CG33461	2.29623	0.221417	-
CG14609-RA	CG14609	2.29552	0.00703773	-
CG9063-RA	CG9063	2.2929	3.6724e-07	-
CG40298-RA	CG40298	2.29174	0.131775	-
CG32356-RA	ImpE1	2.28904	0.323156	-
CG42513-RA	CG42513	2.28904	0.323156	-
CG18765-RB	CG18765	2.28799	0.158656	-
CG2054-RA	Cht2	2.28799	0.0418759	-
CG5644-RA	CG5644	2.28776	0.076702	-
CG17334-RA	lin-28	2.28452	0.100725	-
CG5984-RA	CG5984	2.28329	0.192974	-
CG7532-RA	CG7532	2.28261	0.32254	-
CG4790-RA	fs(1)M3	2.27933	0.323438	-
CG1522-RA	cac	2.27826	0.332912	-
CG15879-RA	CG15879	2.27226	5.90523e-05	-
CG10145-RA	mspo	2.27134	0.238882	-
CG4324-RA	CG4324	2.2682	0.00107422	-
CG32577-RA	disco-r	2.25868	0.293627	-
CG32264-RA	CG32264	2.25656	4.15223e-05	-
CG1499-RC	CG1499	2.25541	0.16518	-
CG5006-RA	Or33c	2.25413	0.334003	-
CG8285-RA	boss	2.25413	0.334003	-
CG14204-RA	CG14204	2.25194	NA	-
CG18647-RA	bin	2.25194	NA	-
CG3953-RA	Invadolysin	2.24925	0.000777911	Activated
CG17166-RA	mRpL39	2.24587	9.46576e-08	-
CG8486-RD	CG8486	2.24463	2.95569e-09	Activated
CG8789-RA	wnd	2.24362	1.49728e-08	-
CG31048-RB	CG31048	2.24222	6.75552e-09	-
CG10072-RA	sgl	2.23962	1.31115e-07	Activated
CG8995-RA	PGRP-LE	2.23885	0.0250193	-
CG4467-RB	CG4467	2.23594	0.250834	-
CG8357-RA	Drep-1	2.2357	8.53433e-05	-
CG31191-RA	CG31191	2.23474	0.343681	-
CG8302-RB	Cyp4aa1	2.23474	0.343681	-
CG13478-RB	shd	2.23462	0.257016	-
CG8925-RA	CG8925	2.23117	0.000760659	-
CG3977-RA	Ctr1A	2.23101	2.6925e-07	-
CG1794-RB	Mmp2	2.2276	1.33442e-08	-
CG6953-RB	fat-spondin	2.22549	5.63313e-06	-
CG14877-RA	CG14877	2.22512	0.346628	-
CG10073-RA	CG10073	2.22496	NA	-
CG14740-RA	CG14740	2.22496	NA	-
CG18673-RB	CG18673	2.22496	NA	-
CG34312-RA	CG34312	2.22496	NA	-
CG7356-RA	Tg	2.22496	NA	-
CG30049-RA	CG30049	2.22212	0.0900191	-
CG11086-RA	Gadd45	2.2202	4.60244e-06	Activated
CG5657-RA	Scgbeta	2.21925	0.234503	-
CG8118-RA	mam	2.21405	3.31818e-06	-
CG13954-RB	CG13954	2.21332	0.350177	-
CG8221-RA	Amyrel	2.21332	0.350177	-
CG13664-RB	Cad96Cb	2.21261	0.11952	-
CG12920-RA	CG12920	2.21108	0.317126	-
CG11686-RA	CG11686	2.20746	0.20207	-
CG4604-RA	GLaz	2.20502	0.010933	-
CG14996-RB	Chd64	2.20297	2.38765e-09	-
CG10245-RB	Cyp6a20	2.20241	1.71446e-05	Activated
CG9170-RB	CG9170	2.20196	0.117728	-
CG9952-RA	ppa	2.19967	2.12578e-05	Activated
CG10924-RA	CG10924	2.19769	0.051049	-
CG1922-RA	onecut	2.19733	0.24819	-
CG7952-RB	gt	2.19567	0.0621022	-
CG11282-RB	caps	2.1903	1.65206e-05	Activated
CG12052-RR	lola	2.19028	0.000107848	Activated
CG15864-RB	CG15864	2.19015	0.259786	-
CG14390-RA	beat-Vc	2.18155	NA	-
CG30095-RA	CG30095	2.18155	NA	-
CG31190-RD	Dscam3	2.18155	NA	-
CG3213-RA	CG3213	2.18155	NA	-
CG3315-RA	TrxT	2.18155	NA	-
CG6915-RA	CG6915	2.18155	NA	-
CG10617-RA	Syt12	2.18149	0.360163	-
CG17929-RB	CG17929	2.18149	0.360163	-
CG3966-RA	ninaA	2.18127	0.000457961	-
CG14402-RA	CG14402	2.17646	NA	-
CG30419-RA	CG30419	2.17646	NA	-
CG32204-RB	CG32204	2.17646	NA	-
CG7432-RB	CG7432	2.17524	0.361933	-
CG9656-RB	grn	2.17021	0.308106	-
CG9640-RA	CG9640	2.16952	2.53165e-05	-
CG33509-RA	CG33509	2.16702	0.000485051	-
CG31082-RA	CG31082	2.16443	7.02629e-06	-
CG6490-RB	CG6490	2.16259	5.09724e-07	Activated
CG7789-RA	CG7789	2.16112	8.37384e-06	-
CG32506-RB	CG32506	2.15928	NA	-
CG9430-RA	CG9430	2.15928	NA	-
CG3842-RA	CG3842	2.15884	0.109056	-
CG31299-RE	nocturnin	2.15729	0.00651017	-
CG9981-RA	CG9981	2.15581	0.182882	-
CG9218-RA	sm	2.15088	0.000615199	Activated
CG3456-RA	Mct1	2.15087	0.00101686	-
CG31248-RA	CG31248	2.14808	0.177989	-
CG10491-RA	vn	2.1478	8.1933e-05	-
CG9929-RA	Art9	2.14632	0.370243	-
CG32859-RA	eIF4E-7	2.14435	NA	-
CG4073-RA	CG4073	2.14435	NA	-
CG42534-RC	CG42534	2.14435	NA	-
CG6504-RA	Pkd2	2.14435	NA	-
CG9710-RA	nudC	2.14428	4.32269e-06	Activated
CG18389-RB	Eip93F	2.14231	0.000325537	-
CG11523-RA	CG11523	2.14223	0.000848768	-
CG1941-RA	CG1941	2.14085	0.321528	-
CG8404-RA	Sox15	2.1375	0.0577011	-
CG9709-RA	Acox57D-d	2.13625	0.0413618	-
CG15095-RB	l(2)08717	2.13472	0.0320551	-
CG3505-RA	CG3505	2.13429	0.257364	-
CG4290-RA	CG4290	2.13127	0.0020108	-
CG31706-RA	CG31706	2.12918	0.37538	-
CG32687-RA	CG32687	2.12853	1.7792e-05	-
CG12489-RA	dnr1	2.12755	0.00186312	-
CG32755-RA	CG32755	2.1256	0.036891	-
CG5912-RA	arr	2.1254	4.38384e-07	-
CG15085-RA	edl	2.1229	1.78054e-08	Activated
CG18330-RA	Cct2	2.11959	0.000491793	-
CG31363-RH	Jupiter	2.11908	6.7172e-08	Activated
CG9258-RA	nrv1	2.11838	9.1438e-08	Activated
CG2125-RA	ci	2.11737	0.00463998	-
CG16705-RA	SPE	2.11661	0.0602595	-
CG12795-RB	CG12795	2.11426	1.4568e-05	Activated
CG10595-RB	d	2.10533	9.08082e-05	-
CG15671-RA	cv-2	2.10265	0.00241681	-
CG9621-RA	Adgf-D	2.0996	0.331961	-
CG3376-RA	CG3376	2.09747	0.000286295	Activated
CG6553-RA	CG6553	2.09643	0.0345235	-
CG1817-RD	Ptp10D	2.09603	0.000163082	Activated
CG5789-RA	CG5789	2.09528	1.30896e-05	Activated
CG16840-RA	Art8	2.09497	0.000195872	-
CG18631-RA	CG18631	2.08934	0.00604288	-
CG5069-RA	croc	2.08637	0.383855	-
CG4700-RC	Sema-2a	2.08472	0.385435	-
CG5290-RA	CG5290	2.08427	6.9677e-06	Activated
CG30069-RA	CG30069	2.08394	3.10169e-06	-
CG33147-RA	Hs3st-A	2.08285	0.121958	-
CG11715-RA	Cyp4g15	2.07976	0.382305	-
CG42543-RL	mp	2.07903	0.386361	-
CG5182-RA	Pk34A	2.07513	0.389201	-
CG10035-RA	CG10035	2.07487	NA	-
CG10047-RA	Syt4	2.07487	NA	-
CG11325-RB	GRHR	2.07487	NA	-
CG11815-RA	CG11815	2.07487	NA	-
CG12484-RD	CG12484	2.07487	NA	-
CG12809-RA	nerfin-2	2.07487	NA	-
CG13622-RB	CG13622	2.07487	NA	-
CG14151-RA	CG14151	2.07487	NA	-
CG14457-RB	CG14457	2.07487	NA	-
CG15122-RA	Ir56c	2.07487	NA	-
CG15207-RA	CG15207	2.07487	NA	-
CG15270-RB	CG15270	2.07487	NA	-
CG15311-RA	CG15311	2.07487	NA	-
CG15708-RA	CG15708	2.07487	NA	-
CG1786-RA	Cyp318a1	2.07487	NA	-
CG30104-RB	CG30104	2.07487	NA	-
CG31146-RD	CG31146	2.07487	NA	-
CG34238-RA	CG34238	2.07487	NA	-
CG34302-RB	CG34302	2.07487	NA	-
CG3841-RA	CG3841	2.07487	NA	-
CG5388-RA	CG5388	2.07487	NA	-
CG5656-RA	CG5656	2.07487	NA	-
CG6337-RA	CG6337	2.07487	NA	-
CG7385-RA	Ir76b	2.07487	NA	-
CG9649-RA	CG9649	2.07487	NA	-
CR30370-RA	CR30370	2.07487	NA	-
CG10283-RD	CG10283	2.07437	0.160411	-
CG13082-RA	CG13082	2.07396	0.116022	-
CG32491-RAC	mod(mdg4)	2.07124	1.69342e-07	Activated
CG4802-RA	CG4802	2.06896	5.7915e-05	-
CG10752-RA	CG10752	2.06741	NA	-
CG11186-RA	toy	2.06741	NA	-
CG11203-RA	CG11203	2.06741	NA	-
CG13023-RA	CG13023	2.06741	NA	-
CG14340-RA	CG14340	2.06741	NA	-
CG14880-RA	CG14880	2.06741	NA	-
CG14892-RA	CG14892	2.06741	NA	-
CG14949-RA	CG14949	2.06741	NA	-
CG17148-RA	Est-P	2.06741	NA	-
CG17797-RA	Acp29AB	2.06741	NA	-
CG18208-RA	CG18208	2.06741	NA	-
CG18363-RA	CG18363	2.06741	NA	-
CG18747-RB	CG18747	2.06741	NA	-
CG1934-RA	ImpE2	2.06741	NA	-
CG2010-RB	CG2010	2.06741	NA	-
CG2175-RB	2016-12-01	2.06741	NA	-
CG31030-RB	CG31030	2.06741	NA	-
CG31359-RA	Hsp70Bb	2.06741	NA	-
CG31624-RA	CG31624	2.06741	NA	-
CG32432-RA	CG32432	2.06741	NA	-
CG32468-RA	CG32468	2.06741	NA	-
CG34044-RA	CG34044	2.06741	NA	-
CG3701-RA	CG3701	2.06741	NA	-
CG3934-RA	Npc2c	2.06741	NA	-
CG3996-RA	CG3996	2.06741	NA	-
CG42536-RA	CG42536	2.06741	NA	-
CG4714-RA	CG4714	2.06741	NA	-
CG5468-RA	TwdlM	2.06741	NA	-
CG6414-RA	CG6414	2.06741	NA	-
CG6604-RA	H15	2.06741	NA	-
CG6902-RA	CG6902	2.06741	NA	-
CG7191-RA	CG7191	2.06741	NA	-
CG7634-RA	CG7634	2.06741	NA	-
CG9476-RA	alphaTub85E	2.06741	NA	-
CG9907-RA	para	2.06741	NA	-
CG14444-RB	APC7	2.06716	0.00224121	-
CG15772-RA	CG15772	2.06676	0.22813	-
CG9885-RA	dpp	2.0643	0.336657	-
CG34348-RA	CG34348	2.06323	0.000341217	-
CG14921-RA	CG14921	2.05923	0.272883	-
CG6775-RC	rg	2.05849	0.367008	-
CG14085-RA	CG14085	2.05823	0.376111	-
CG17158-RA	cpb	2.05539	4.60855e-07	-
CG5279-RA	Rh5	2.05253	0.375064	-
CG13255-RA	CG13255	2.05179	0.041252	-
CG5748-RB	Hsf	2.04774	1.09336e-06	Activated
CG17778-RA	CG17778	2.0476	0.295669	-
CG34056-RA	CG34056	2.04604	0.000139986	-
CG18024-RA	SoxN	2.03914	0.384379	-
CG42268-RD	CG42268	2.03639	0.334902	-
CG17265-RA	CG17265	2.03561	0.01042	-
CG31651-RA	pgant5	2.03442	7.7848e-07	Activated
CG30275-RG	CG30275	2.03107	0.340303	-
CG31957-RA	CG31957	2.02941	0.00316969	-
CG33144-RA	CG33144	2.02906	1.67156e-05	Activated
CG9792-RA	yellow-e	2.02844	0.406865	-
CG31661-RA	CG31661	2.02471	0.342426	-
CG8127-RB	Eip75B	2.02325	0.0265164	-
CG2914-RA	Ets21C	2.02239	0.000207097	-
CG5099-RB	msi	2.02202	1.75526e-07	-
CG9884-RB	oaf	2.01334	5.43897e-05	Activated
CG15239-RA	CG15239	2.01262	0.0314872	-
CG13313-RA	CG13313	2.00834	0.345306	-
CG40378-RB	CG40378	2.00823	NA	-
CG3989-RA	ade5	2.00721	2.65666e-05	-
CG9265-RA	CG9265	2.00638	0.371021	-
CG3669-RB	CG3669	2.00224	0.36585	-
CG10550-RA	CG10550	2.00181	0.0871472	-
CG8236-RA	CG8236	1.99786	0.420159	-
CG2292-RA	CG2292	1.99557	0.000800777	-
CG1532-RA	CG1532	1.99373	0.00108688	-
CG32407-RA	CG32407	1.9895	0.000716325	Activated
CG17018-RA	CG17018	1.98782	0.344017	-
CG6792-RA	CG6792	1.98616	0.000549195	-
CG32848-RA	VAChT	1.98614	0.356209	-
CG3259-RA	CG3259	1.98356	6.8023e-05	-
CG14937-RA	CG14937	1.9806	0.000114747	Activated
CG4562-RA	CG4562	1.9801	0.304518	-
CG13579-RA	CG13579	1.98008	0.368421	-
CG13232-RA	BBS4	1.9793	0.33677	-
CG8787-RA	Asx	1.97827	0.00144932	-
CG4690-RA	Tsp5D	1.97594	0.415817	-
CG7788-RA	Ice	1.97386	4.10852e-05	-
CG7447-RA	CG7447	1.97183	0.255976	-
CG12984-RA	CG12984	1.97102	0.153925	-
CG3779-RB	numb	1.96884	0.419055	-
CG13144-RA	CG13144	1.968	0.000355435	-
CG5441-RA	dei	1.9644	0.42125	-
CG13074-RA	CG13074	1.9618	0.433049	-
CG7978-RA	Ac76E	1.95938	0.000469251	-
CG2530-RA	corto	1.95731	0.00210587	-
CG14054-RA	CG14054	1.95582	0.00255482	-
CG3339-RC	CG3339	1.95245	0.426211	-
CG32806-RA	CG32806	1.95021	0.105688	-
CG4485-RA	Cyp9b1	1.94759	0.258993	-
CG11798-RD	chn	1.94226	0.208355	-
CG13140-RA	dpr19	1.94017	0.25675	-
CG5490-RB	Tl	1.93354	0.00278206	-
CG42348-RC	CG42348	1.9296	4.94318e-05	-
CG5011-RA	CG5011	1.92943	0.415817	-
CG1007-RA	emc	1.92791	5.21286e-06	Activated
CG9109-RA	CG9109	1.9273	0.182215	-
CG8544-RD	sd	1.92691	0.320624	-
CG33324-RA	CG33324	1.92661	0.00311145	-
CG8859-RA	Cyp6g2	1.92585	0.0368363	-
CG1056-RD	5-HT2	1.92365	0.445965	-
CG1650-RA	unpg	1.92365	0.445965	-
CG31679-RA	CG31679	1.92365	0.445965	-
CG11909-RA	CG11909	1.92361	0.00541475	-
CG1332-RA	CG1332	1.9216	8.08726e-05	-
CG12708-RA	CG12708	1.91929	0.447455	-
CG3324-RA	Pkg21D	1.91929	0.447455	-
CG12065-RD	CG12065	1.91802	1.24129e-06	Activated
CG10077-RA	CG10077	1.91787	1.32507e-06	-
CG15804-RB	Dhc62B	1.91745	0.00379675	-
CG3935-RA	al	1.91481	0.367931	-
CG33542-RB	upd3	1.91292	0.00011883	-
CG1555-RA	cn	1.91139	0.00100567	-
CG12914-RA	CG12914	1.91102	NA	-
CG13587-RA	CG13587	1.91102	NA	-
CG17003-RA	CG17003	1.91102	NA	-
CG17086-RA	CG17086	1.91102	NA	-
CG2560-RA	Cpr11A	1.91102	NA	-
CG32255-RA	Gr64f	1.91102	NA	-
CG4702-RA	CG4702	1.91102	NA	-
CG7722-RB	CG7722	1.91102	NA	-
CG7876-RA	Muc18B	1.91102	NA	-
CG30488-RA	CG30488	1.91095	0.0221267	-
CG8239-RA	CG8239	1.9092	0.00625257	-
CG3724-RA	Pgd	1.90429	2.71926e-06	Activated
CG11138-RC	CG11138	1.90426	1.92012e-05	Activated
CG17273-RA	CG17273	1.90384	1.07768e-06	Activated
CG31371-RA	CG31371	1.90278	0.453311	-
CG34344-RB	rdgA	1.90245	0.00543616	-
CG15478-RA	CG15478	1.90118	0.0100389	-
CG8714-RA	sut1	1.89876	0.000567225	Activated
CG15824-RA	CG15824	1.89789	0.392315	-
CG9092-RA	Gal	1.89451	0.455865	-
CG3940-RA	CG3940	1.89424	0.0994463	-
CG9914-RA	CG9914	1.89412	0.438866	-
CG7664-RA	crp	1.89359	8.67431e-06	Activated
CG11317-RA	CG11317	1.89351	0.439812	-
CG10580-RA	fng	1.89335	0.0152186	-
CG11949-RE	cora	1.89272	2.70016e-06	-
CG8472-RA	Cam	1.89233	4.88306e-06	Activated
CG12446-RA	CG12446	1.89154	0.122581	-
CG8276-RB	bin3	1.89132	0.00200037	-
CG33141-RA	sns	1.89131	0.375789	-
CG11236-RA	CG11236	1.89129	NA	-
CG15293-RA	CG15293	1.89129	NA	-
CG17916-RA	Or92a	1.89129	NA	-
CG18095-RA	CG18095	1.89129	NA	-
CG18437-RB	CG18437	1.89129	NA	-
CG2559-RA	Lsp1alpha	1.89129	NA	-
CG3088-RA	CG3088	1.89129	NA	-
CG31269-RB	CG31269	1.89129	NA	-
CG32937-RA	CG32937	1.89129	NA	-
CG33966-RA	CG33966	1.89129	NA	-
CG34381-RB	CG34381	1.89129	NA	-
CG42237-RA	CG42237	1.89129	NA	-
[truncated: 7,455 more rows]
