# Supplementary material for: Transcription factors GAF and HSF act at distinct regulatory steps to modulate stress-induced gene activation
Source: Genes Dev. 2016 Aug 1;30(15):1731–46. doi: 10.1101/gad.284430.116 (PMC5002978; doi:10.1101/gad.284430.116)
Supplement: Supplemental Material [file supp_gad.284430.116_Supplemental_TableS5.xlsx]

## Sheet: Supplemental_Table_S5
Table S5: Transcription factor binding data for HS activated, repressed and unchanged genes.
Bound genes were defined as having a ChIP-seq peak or ChIP-chip ‘Regions_of_sig_enrichment’ within ±1000 bp of the TSS. Number: number of genes in each class bound by factor. Fraction: fraction of genes in each class bound by factor (number/total number of genes in each class). The Fisher’s exact p-value was calculated for enrichment of bound genes in the activated class relative to the unchanged…
Factor	GEO accession number	Activated genes bound by factor		Repressed genes bound by factor		Unchanged genes bound by factor		Fisher's exact p-value (Activated x Unchanged)	Fisher's exact p-value (Activated x Repressed)
		Number	Fraction	Number	Fraction	Number	Fraction
GAF	GSE40646	177	0.710843	398	0.173043	167	0.323017	2.40056e-24	1.08113e-67
dMi-2	GSE20816	164	0.658635	784	0.34087	200	0.386847	1.15385e-12	4.05027e-22
LSD1	GSE44511	135	0.542169	390	0.169565	148	0.286267	7.77605e-12	1.30133e-35
SPT16	GSE25372	109	0.437751	214	0.0930435	115	0.222437	1.25592e-09	2.32921e-39
Rhino	GSE44522	78	0.313253	183	0.0795652	70	0.135397	1.06519e-08	7.26226e-23
ZW5	GSE32853	97	0.389558	382	0.166087	102	0.197292	1.91937e-08	2.73954e-15
dSFMBT	GSE32820	150	0.60241	1153	0.501304	202	0.390716	2.73981e-08	0.00146703
RPD3	GSE27768	122	0.48996	1099	0.477826	149	0.288201	4.55963e-08	0.382886
HP1b	GSE20823	118	0.473896	687	0.298696	145	0.280464	1.2922e-07	2.93456e-08
ASH1	GSE25361	59	0.236948	117	0.0508696	52	0.10058	8.86801e-07	8.81686e-20
NURF301	GSE20829	179	0.718876	2160	0.93913	278	0.537718	9.31709e-07	1
HP1c	GSE20825	107	0.429719	673	0.292609	132	0.255319	1.05907e-06	9.34895e-06
WDS	GSE20835	172	0.690763	2065	0.897826	266	0.514507	2.29045e-06	1
ISWI	GSE27752	160	0.64257	1849	0.803913	243	0.470019	4.80496e-06	1
MBD-R2	GSE20828	171	0.686747	2104	0.914783	268	0.518375	6.10227e-06	1
PR-Set7	GSE27810	135	0.542169	1341	0.583043	201	0.388781	4.36733e-05	0.904356
dmTopo II	GSE44509	78	0.313253	211	0.0917391	99	0.191489	0.000159407	9.55116e-20
dRING	GSE20818	55	0.220884	96	0.0417391	61	0.117988	0.000202597	2.25908e-20
PHO	GSE32857	66	0.26506	512	0.222609	90	0.174081	0.00258972	0.0765512
Blanks	GSE44517	36	0.144578	225	0.0978261	43	0.0831721	0.0072644	0.0167587
JMJD2A	GSE32839	100	0.401606	1503	0.653478	160	0.309478	0.00758102	1
MLE	GSE32843	57	0.228916	666	0.289565	88	0.170213	0.0336634	0.983157
M1BP	GSE46630	58	0.232932	949	0.412609	93	0.179884	0.0524278	1
Mod(mdg4)-67.2	GSE23489	17	0.0682731	37	0.016087	20	0.0386847	0.0563368	6.69424e-06
POF	GSE32763	25	0.100402	145	0.0630435	34	0.065764	0.0637989	0.0215003
Pc	GSE20804	19	0.0763052	45	0.0195652	24	0.0464217	0.0670796	5.02611e-06
BEAF-32 (BEAF-HB antibody)	GSE20760	132	0.53012	1995	0.867391	244	0.471954	0.0761717	1
E(z)	GSE20769	15	0.060241	29	0.0126087	18	0.0348162	0.0782141	7.95084e-06
Su(var)3-7	GSE23487	29	0.116466	151	0.0656522	43	0.0831721	0.090388	0.00371462
Chromator (WR antibody)	GSE20765	147	0.590361	2253	0.979565	279	0.539652	0.106347	1
Chromator (BR antibody)	GSE20764	152	0.610442	2261	0.983043	290	0.560928	0.110854	1
PCL	GSE27765	15	0.060241	13	0.00565217	21	0.040619	0.15395	5.50491e-09
Su(Hw)	GSE20809	35	0.140562	92	0.04	59	0.11412	0.176524	3.34541e-09
BEAF-32 (BEAF70 antibody)	GSE20812	35	0.140562	708	0.307826	60	0.116054	0.197732	1
CP190	GSE20766	115	0.461847	1552	0.674783	222	0.4294	0.220622	1
HP1a	GSE32799	11	0.0441767	119	0.0517391	17	0.032882	0.278009	0.740836
MRG15	GSE44512	112	0.449799	1942	0.844348	222	0.4294	0.324068	1
Psc	GSE25371	10	0.0401606	28	0.0121739	19	0.0367505	0.479424	0.00263883
Su(var)3-9	GSE23488	5	0.0200803	34	0.0147826	11	0.0212766	0.636507	0.331458
CTCF	GSE20768	23	0.0923695	206	0.0895652	65	0.125725	0.932178	0.477629
HP2	GSE20826	2	0.00803213	159	0.0691304	12	0.0232108	0.969592	0.999999
MSL-1	GSE32762	27	0.108434	456	0.198261	87	0.168279	0.990227	0.999904
JIL-1	GSE20827	89	0.35743	2072	0.90087	275	0.531915	0.999998	1
HP4	GSE44510	0	0	1	0.000434783	1	0.00193424	1	1
